# Supplementary material for: Investigations of a multi-objective diet optimization model including human health, environment, and observed dietary intake
Source: Food Nutr Res. 2026 Jun 26;70:10.29219/fnr.v70.13758. doi: 10.29219/fnr.v70.13758 (PMC13326015; doi:10.29219/fnr.v70.13758)
Supplement: Supplementary file 1 [file FNR-70-13758-s1.xlsx]

## Sheet: S1 Table GBD
	Source: GBD results	Sources: See Methods in main text
Food group	DALYs GBD	Intake Germany g/d (Obs)	Applied value for optimal intake TMREL (Opt)	Obs-Opt	GBD/ 100g	TMREL* DALYs/100g	Obs* DALYs/100g
Vegetables	267977	91.3962	375	-283.604	-94489.8	-354337	-86360
Fruit	325255	153.781	300	-146.219	-222444	-667331	-342077
Legumes	189749	4.91665	122	-117.083	-162063	-197717	-7968.1
Nuts and seeds	74787.2	4.64667	25	-20.3533	-367445	-91861.2	-17073.9
Whole grain	415671	12.4392	119	-106.561	-390079	-464194	-48522.9
Milk	51095.7	196.293	355	-158.707	-32195	-114292	-63196.6
Red meat	328075	41.6496	0	41.6496	787702	0	328075
Processed meat	380748	52.4403	0	52.4403	726060	0	380748
Sugar-sweetend beverages	74493.7	143.922	0	143.922	51759.8	0	74493.7
Sum	2.10785e+06					-1.88973e+06	218118
						-89.6521	10.3479	% deviation
https://vizhub.healthdata.org/gbd-results?params=gbd-api-2021-permalink/dfe6b8dd41b350fdd8d563de357f53c3
DALYs were retrieved on 21st March 2025 from GBD results tool with the following settings:
- GBD Estimate: Risk factor
- Measure: DALYs
- Metric: Number
- Risk: All dietary risks
- Cause: All causes
- Location: Germany
- Age: All ages
- Sex: Both
- Year: 2021
