# Supplementary material for: Investigations of a multi-objective diet optimization model including human health, environment, and observed dietary intake
Source: Food Nutr Res. 2026 Jun 26;70:10.29219/fnr.v70.13758. doi: 10.29219/fnr.v70.13758 (PMC13326015; doi:10.29219/fnr.v70.13758)
Supplement: Supplementary file 2 [file FNR-70-13758-s2.xlsx]

## Sheet: S2 Table SCH
	Source: Schwingshackl et al. 2019					Source: Schwingshackl et al. 2019							Sources: See Methods in main text
Food group	PAF_CHD_scenarioD	PAF_stroke_scenarioD	PAF_T2D_scenarioD	PAF_CRC_scenarioD	Sum	Attribut. DALYs CHD	Attribut. DALYs stroke	Attribut. DALYs T2D	Attribut. DALYs CRC	Total			Intake Ger g/d (Obs)	Applied value for optimal intake TMREL (Opt)	Obs-Opt	DALYs/100g	TMREL* DALYs/100g	Obs* DALYs/100g
Vegetables	0.073	0.019	0.038	0.054		180656	17596.8	25508.9	26259.6	250022			91.3962	375	-283.604	-88158.8	-330595	-80573.8
Fruit	0.061	0.056	0.035	0.027		150959	51864.2	23495	13129.8	239448			153.781	300	-146.219	-163760	-491281	-251832
Legumes	0.099	NULL	NULL	NULL		245000				245000			4.91665	122	-117.083	-209252	-255288	-10288.2
Nuts	0.173	NULL	NULL	NULL		428131				428131			4.64667	25	-20.3533	-2.10349e+06	-525873	-97742.4
Whole grain	0.151	NULL	0.198	0.164		373686		132915	79751.4	586353			12.4392	119	-106.561	-550252	-654800	-68447.2
Diet high refined Grain	NULL	NULL	0.028	NULL				18796		18796			221.579	0	221.579	8482.75	0	18796
Dairy	0.024	0.019	0.026	0.078		59393.9	17596.8	17453.5	37930.5	132375			196.293	355	-158.707	-83408.2	-296099	-163724
Eggs	NULL	NULL	0.014	NULL				9398.02		9398.02			11.6075	0	11.6075	80965	0	9398.02
Fish	0.076	0.096	NULL	NULL		188081	88910			276991			15.1559	131	-115.844	-239106	-313229	-36238.8
Red meat	NULL	0.031	0.055	0.033			28710.5	36920.8	16047.5	81678.8			41.6496	0	41.6496	196109	0	81678.8
Processed meat	NULL	0.091	0.172	0.154			84279.3	115461	74888.5	274629			52.4403	0	52.4403	523699	0	274629
Sugar-sweetened beverages	0.099	0.046	0.078	NULL		245000	42602.7	52360.4		339963			143.922	0	143.922	236213	0	339963
Total	0.553	0.31	0.499	0.419													-2.86717e+06	15617.6
																	-99.4582	0.541756	% Deviation
	Table 18 Supp	Tab 22	Tab 26	Tab 30
Total DALYs per outcome (Table 2 ESM)	2474745	926146	671287	486289	4558467		Total_DALYs_attributable:			2.88278e+06	63.2402	% of 4,5 Mio. total DALYs
