# Supplementary material for: Investigations of a multi-objective diet optimization model including human health, environment, and observed dietary intake
Source: Food Nutr Res. 2026 Jun 26;70:10.29219/fnr.v70.13758. doi: 10.29219/fnr.v70.13758 (PMC13326015; doi:10.29219/fnr.v70.13758)
Supplement: Supplementary file 3 [file FNR-70-13758-s3.xlsx]

## Sheet: S3 Table DALY Allocation
FoodEx2 code	FoodEx2 term name	Level	Allocation to FBDG group	Allocation to FoodEx2 code associated with DALYs' food group
A0F0S	Other ingredients	L1	Others	NULL
A046L	Major isolated ingredients, additives, flavours, baking and processing aids	L1	Others	NULL
A042N	Seasoning, sauces and condiments	L1	Seasoning and sauces	NULL
A03VA	Composite dishes	L1	Composite dishes	NULL
A03RQ	Products for non-standard diets, food imitates and food supplements	L1	Others	NULL
A03LZ	Alcoholic beverages	L1	Alcoholic beverages	NULL
A03PV	Food products for young population	L1	Others	NULL
A03GG	Coffee, cocoa, tea and infusions	L1	Coffee and tea	NULL
A03DJ	Water and water-based beverages	L1	Others	NULL
A039K	Fruit and vegetable juices and nectars (including concentrates)	L1	Fruit and vegetable juices	NULL
A036M	Animal and vegetable fats and oils and primary derivatives thereof	L1	Others	NULL
A031E	Eggs and egg products	L1	Eggs and egg products	A031E
A032F	Sugar and similar, confectionery and water-based sweet desserts	L1	Sweets	NULL
A02LR	Milk and dairy products	L1	Milk and dairy products	A02LR
A026T	Fish, seafood, amphibians, reptiles and invertebrates	L1	Fish and seafood	A026T
A01BS	Fruit and fruit products	L1	Fruit	A01BS
A01QR	Meat and meat products	L1	Others	NULL
A011X	Legumes, nuts, oilseeds and spices	L1	Others	NULL
A00ZR	Starchy roots or tubers and products thereof, sugar plants	L1	Others	NULL
A000J	Grains and grain-based products	L1	Refined grain	A000J_RG
A00FJ	Vegetables and vegetable products	L1	Vegetables	A00FJ
A0F0S	Other ingredients	L2	Others	NULL
A046L	Major isolated ingredients, additives, flavours, baking and processing aids	L2	Others	NULL
A042N	Seasoning, sauces and condiments	L2	Seasoning and sauces	NULL
A03VA	Composite dishes	L2	Composite dishes	NULL
A03RQ	Products for non-standard diets, food imitates and food supplements	L2	Others	NULL
A03PV	Food products for young population	L2	Others	NULL
A03LZ	Alcoholic beverages	L2	Alcoholic beverages	NULL
A03GG	Coffee, cocoa, tea and infusions	L2	Coffee and tea	NULL
A03DJ	Water and water-based beverages	L2	Others	NULL
A039K	Fruit and vegetable juices and nectars (including concentrates)	L2	Fruit and vegetable juices	NULL
A036M	Animal and vegetable fats and oils and primary derivatives thereof	L2	Others	NULL
A032F	Sugar and similar, confectionery and water-based sweet desserts	L2	Sweets	NULL
A031E	Eggs and egg products	L2	Eggs and egg products	A031E
A02LR	Milk and dairy products	L2	Milk and dairy products	A02LR
A026T	Fish, seafood, amphibians, reptiles and invertebrates	L2	Fish and seafood	A026T
A01QR	Meat and meat products	L2	Others	NULL
A011X	Legumes, nuts, oilseeds and spices	L2	Others	NULL
A01BS	Fruit and fruit products	L2	Fruit	A01BS
A00FJ	Vegetables and vegetable products	L2	Vegetables	A00FJ
A00ZR	Starchy roots or tubers and products thereof, sugar plants	L2	Others	NULL
A16YQ	Glucosamine	L2	Others	NULL
A000J	Grains and grain-based products	L2	Refined grain	A000J_RG
A16PP	Other edible ingredients from animal and plant commodities	L2	Others	NULL
A16RG	Edible alcohol	L2	Alcoholic beverages	NULL
A0F7R	Table-top sweeteners formulations	L2	Sweets	NULL
A16FR	Seafood offal	L2	Fish and seafood	A026T
A16GT	Taurine	L2	Others	NULL
A0F3D	Animal and vegetable fats/oils	L2	Others	NULL
A0F4M	Co-factors to metabolism	L2	Others	NULL
A0EZX	Fried or extruded cereal, seed or root-based products	L2	Composite dishes	NULL
A0F1T	Animal blood	L2	Others	NULL
A0EYN	Preserved/processed fat tissues	L2	Others	NULL
A0EYQ	Marinated meat	L2	Red meat	A0EYF
A0EZE	Inulin and other polyfructoses	L2	Others	NULL
A0EVS	Special fatty acids	L2	Others	NULL
A0EYE	Animal carcase	L2	Others	NULL
A0EYH	Mammals and birds meat	L2	Others	NULL
A0EVM	Phytochemicals	L2	Others	NULL
A0EVR	Dietary fibre	L2	Others	NULL
A0EVK	Caffeine	L2	Others	NULL
A0EVL	Algae based fortifying agents (e.g. Spirulina, chlorella)	L2	Others	NULL
A0EVH	Bee-produced fortifying agents	L2	Others	NULL
A0EVF	Chemical elements	L2	Others	NULL
A0EVG	Vitamins	L2	Others	NULL
A0EVD	Isolated proteins and other protein products	L2	Others	NULL
A0ETY	Extracts of plant origin	L2	Fruit and vegetable juices	NULL
A0ETM	Starches	L2	Others	NULL
A0ESZ	Flowers used as vegetables	L2	Vegetables	A00FJ
A0EQE	Savoury extracts and sauce ingredients	L2	Seasoning and sauces	NULL
A0DPT	Maltodextrins and similars	L2	Others	NULL
A0C68	Spoonable desserts and ice creams (generic)	L2	Composite dishes	NULL
A0BY8	Liquid or gel separated from plant RPCs	L2	Fruit and vegetable juices	NULL
A0BY5	Animal mechanically separated meat (MSM)	L2	Others	NULL
A04RK	Fruit used as fruit	L2	Fruit	A01BS
A0BX9	Fruit / vegetable juices and nectars	L2	Fruit and vegetable juices	NULL
A04RH	Nuts, oilseeds and oilfruits	L2	Nuts and seeds	A04RH
A04RG	Legumes	L2	Legumes	A04RG
A04QT	Pasta, doughs and similar products	L2	Refined grain	A000J_RG
A04QJ	Seasonings and extracts	L2	Seasoning and sauces	NULL
A04QN	Condiments (including table-top formats)	L2	Seasoning and sauces	NULL
A04QF	Unsweetened spirits and liqueurs	L2	Alcoholic beverages	NULL
A04PZ	Beverages concentrates	L2	Softdrinks	A04PY
A04PY	Water based beverages	L2	Softdrinks	A04PY
A04PE	Confectionery including chocolate	L2	Sweets	NULL
A04PD	Water-based sweet desserts	L2	Sweets	NULL
A04PA	Sugar and other sweetening ingredients (excluding intensive sweeteners)	L2	Sweets	NULL
A04NZ	Processed eggs	L2	Eggs and egg products	A031E
A04NN	Milk, whey and cream	L2	Milk and dairy products	A02LR
A04NY	Unprocessed eggs	L2	Eggs and egg products	A031E
A04NL	Fish and seafood processed	L2	Fish and seafood	A026T
A04ND	Processed whole meat products	L2	Processed meat	A01QR_P
A048P	Miscellaneous agents for food processing	L2	Others	NULL
A047N	Food colours	L2	Others	NULL
A047R	Food additives other than flavours, colours and artificial sweeteners	L2	Others	NULL
A047A	Food flavourings	L2	Others	NULL
A046M	Artificial sweeteners (e.g., aspartam, saccharine)	L2	Others	NULL
A046F	Dessert sauces/toppings	L2	Seasoning and sauces	NULL
A045J	Mixed and other not listed condiments	L2	Seasoning and sauces	NULL
A041K	Soups and salads	L2	Composite dishes	NULL
A03VB	Dishes, incl. Ready to eat meals (excluding soups and salads)	L2	Composite dishes	NULL
A03TD	Meat and dairy imitates	L2	Others	NULL
A03SJ	Food supplements and similar preparations	L2	Others	NULL
A03RR	Food for particular diets	L2	Others	NULL
A03RL	Other food for infants and children	L2	Others	NULL
A03RC	Ready-to-eat meal for infants and young children	L2	Others	NULL
A03QX	Processed cereal-based food for infants and young children	L2	Others	NULL
A03PY	Infant and follow-on formulae	L2	Others	NULL
A03PM	Mixed alcoholic drinks	L2	Alcoholic beverages	NULL
A03MA	Beer and beer-like beverage	L2	Alcoholic beverages	NULL
A03MS	Wine and wine-like drinks	L2	Alcoholic beverages	NULL
A03JZ	Hot drinks and similar (coffee, cocoa, tea and herbal infusions)	L2	Coffee and tea	NULL
A03GH	Ingredients for coffee, cocoa, tea, and herbal infusions	L2	Coffee and tea	NULL
A03DK	Drinking water	L2	Drinking water	NULL
A039B	Fat emulsions and blended fats	L2	Spreadable fats	NULL
A03BM	Concentrated or dehydrated fruit/vegetables juices	L2	Fruit and vegetable juices	NULL
A02PT	Dairy dessert and similar	L2	Milk and dairy products	A02LR
A02QE	Cheese	L2	Milk and dairy products	A02LR
A02PD	Milk and dairy powders and concentrates	L2	Milk and dairy products	A02LR
A02KP	Amphibians, reptiles, snails, insects	L2	Fish and seafood	A026T
A02MZ	Fermented milk or cream	L2	Milk and dairy products	A02LR
A02GY	Jellyfishes and similar	L2	Fish and seafood	A026T
A02GN	Sea-squirts and other tunicates	L2	Fish and seafood	A026T
A02GP	Sea urchins and other echinoderms	L2	Fish and seafood	A026T
A02EH	Fish offal	L2	Fish and seafood	A026T
A02FD	Crustaceans	L2	Fish and seafood	A026T
A02GM	Molluscs	L2	Fish and seafood	A026T
A026V	Fish (meat)	L2	Fish and seafood	A026T
A026J	Meat specialties	L2	Processed meat	A01QR_P
A024B	Canned-tinned meat	L2	Processed meat	A01QR_P
A024F	Sausages	L2	Processed meat	A01QR_P
A022L	Animal meat dried	L2	Others	NULL
A020P	Animal other slaughtering products	L2	Others	NULL
A01YG	Animal kidney	L2	Others	NULL
A01ZK	Animal edible offal, non-muscle, other than liver and kidney	L2	Others	NULL
A01XD	Animal liver	L2	Red meat	A0EYF
A01TT	Animal fresh fat tissues	L2	Others	NULL
A01ML	Processed fruit products	L2	Fruit	A01BS
A01AY	Processed legumes, nuts, oilseeds and spices	L2	Others	NULL
A016S	Spices	L2	Others	NULL
A011B	Starchy root and tuber products	L2	Others	NULL
A010R	Sugar plants	L2	Others	NULL
A00ZS	Starchy roots and tubers	L2	Others	NULL
A00ZA	Processed or preserved vegetables and similar	L2	Vegetables	A00FJ
A00VQ	Herbs and edible flowers	L2	Vegetables	A00FJ
A00TC	Fungi, mosses and lichens	L2	Vegetables	A00FJ
A00VA	Algae and prokaryotes organisms	L2	Vegetables	A00FJ
A00SF	Sprouts, shoots and similar	L2	Vegetables	A00FJ
A00RR	Stems/stalks eaten as vegetables	L2	Vegetables	A00FJ
A00PB	Legumes with pod	L2	Vegetables	A00FJ
A00QF	Root and tuber vegetables (excluding starchy- and sugar-)	L2	Vegetables	A00FJ
A00KR	Leafy vegetables	L2	Vegetables	A00FJ
A00GX	Bulb vegetables	L2	Vegetables	A00FJ
A00HN	Fruiting vegetables	L2	Vegetables	A00FJ
A00FL	Flowering brassica	L2	Vegetables	A00FJ
A00CV	Breakfast cereals	L2	Refined grain	A000J_RG
A004V	Bread and similar products	L2	Refined grain	A000J_RG
A009T	Fine bakery wares	L2	Refined grain	A000J_RG
A000K	Cereals and cereal primary derivatives	L2	Refined grain	A000J_RG
A0F0S	Other ingredients	L3	Others	NULL
A046L	Major isolated ingredients, additives, flavours, baking and processing aids	L3	Others	NULL
A042N	Seasoning, sauces and condiments	L3	Seasoning and sauces	NULL
A03VA	Composite dishes	L3	Composite dishes	NULL
A03RQ	Products for non-standard diets, food imitates and food supplements	L3	Others	NULL
A03PV	Food products for young population	L3	Others	NULL
A03LZ	Alcoholic beverages	L3	Alcoholic beverages	NULL
A03GG	Coffee, cocoa, tea and infusions	L3	Coffee and tea	NULL
A03DJ	Water and water-based beverages	L3	Others	NULL
A039K	Fruit and vegetable juices and nectars (including concentrates)	L3	Fruit and vegetable juices	NULL
A036M	Animal and vegetable fats and oils and primary derivatives thereof	L3	Others	NULL
A032F	Sugar and similar, confectionery and water-based sweet desserts	L3	Sweets	NULL
A031E	Eggs and egg products	L3	Eggs and egg products	A031E
A02LR	Milk and dairy products	L3	Milk and dairy products	A02LR
A026T	Fish, seafood, amphibians, reptiles and invertebrates	L3	Fish and seafood	A026T
A01QR	Meat and meat products	L3	Others	NULL
A01BS	Fruit and fruit products	L3	Fruit	A01BS
A011X	Legumes, nuts, oilseeds and spices	L3	Others	NULL
A00ZR	Starchy roots or tubers and products thereof, sugar plants	L3	Others	NULL
A00FJ	Vegetables and vegetable products	L3	Vegetables	A00FJ
A000J	Grains and grain-based products	L3	Refined grain	A000J_RG
A16YQ	Glucosamine	L3	Others	NULL
A16RG	Edible alcohol	L3	Alcoholic beverages	NULL
A16PP	Other edible ingredients from animal and plant commodities	L3	Others	NULL
A16GT	Taurine	L3	Others	NULL
A16FR	Seafood offal	L3	Fish and seafood	A026T
A0F7R	Table-top sweeteners formulations	L3	Sweets	NULL
A0F4M	Co-factors to metabolism	L3	Others	NULL
A0F3D	Animal and vegetable fats/oils	L3	Others	NULL
A0F1T	Animal blood	L3	Others	NULL
A0EZX	Fried or extruded cereal, seed or root-based products	L3	Composite dishes	NULL
A0EZE	Inulin and other polyfructoses	L3	Others	NULL
A0EYQ	Marinated meat	L3	Red meat	A0EYF
A0EYN	Preserved/processed fat tissues	L3	Others	NULL
A0EYH_m	Mammals and birds meat, mammals	L3	Red meat	A0EYF
A0EYE	Animal carcase	L3	Others	NULL
A0EVS	Special fatty acids	L3	Others	NULL
A0EVM	Phytochemicals	L3	Others	NULL
A0EVR	Dietary fibre	L3	Others	NULL
A0EVL	Algae based fortifying agents (e.g. Spirulina, chlorella)	L3	Others	NULL
A0EVK	Caffeine	L3	Others	NULL
A0EVG	Vitamins	L3	Others	NULL
A0EVH	Bee-produced fortifying agents	L3	Others	NULL
A0EVF	Chemical elements	L3	Others	NULL
A0EVD	Isolated proteins and other protein products	L3	Others	NULL
A0ETY	Extracts of plant origin	L3	Fruit and vegetable juices	NULL
A0ETM	Starches	L3	Others	NULL
A0ESZ	Flowers used as vegetables	L3	Vegetables	A00FJ
A0EQE	Savoury extracts and sauce ingredients	L3	Seasoning and sauces	NULL
A0DPT	Maltodextrins and similars	L3	Others	NULL
A0C68	Spoonable desserts and ice creams (generic)	L3	Composite dishes	NULL
A0BY8	Liquid or gel separated from plant RPCs	L3	Fruit and vegetable juices	NULL
A0BY5	Animal mechanically separated meat (MSM)	L3	Others	NULL
A0BX9	Fruit / vegetable juices and nectars	L3	Fruit and vegetable juices	NULL
A04RK	Fruit used as fruit	L3	Fruit	A01BS
A04RH	Nuts, oilseeds and oilfruits	L3	Nuts and seeds	A04RH
A04RG	Legumes	L3	Legumes	A04RG
A04QT	Pasta, doughs and similar products	L3	Refined grain	A000J_RG
A04QN	Condiments (including table-top formats)	L3	Seasoning and sauces	NULL
A04QJ	Seasonings and extracts	L3	Seasoning and sauces	NULL
A04QF	Unsweetened spirits and liqueurs	L3	Alcoholic beverages	NULL
A04PZ	Beverages concentrates	L3	Softdrinks	A04PY
A04PY	Water based beverages	L3	Softdrinks	A04PY
A04PE	Confectionery including chocolate	L3	Sweets	NULL
A04PD	Water-based sweet desserts	L3	Sweets	NULL
A04PA	Sugar and other sweetening ingredients (excluding intensive sweeteners)	L3	Sweets	NULL
A04NZ	Processed eggs	L3	Eggs and egg products	A031E
A04NY	Unprocessed eggs	L3	Eggs and egg products	A031E
A04NN	Milk, whey and cream	L3	Milk and dairy products	A02LR
A04NL	Fish and seafood processed	L3	Fish and seafood	A026T
A04ND	Processed whole meat products	L3	Processed meat	A01QR_P
A048P	Miscellaneous agents for food processing	L3	Others	NULL
A047R	Food additives other than flavours, colours and artificial sweeteners	L3	Others	NULL
A047N	Food colours	L3	Others	NULL
A047A	Food flavourings	L3	Others	NULL
A046M	Artificial sweeteners (e.g., aspartam, saccharine)	L3	Others	NULL
A046F	Dessert sauces/toppings	L3	Seasoning and sauces	NULL
A045J	Mixed and other not listed condiments	L3	Seasoning and sauces	NULL
A041K	Soups and salads	L3	Composite dishes	NULL
A03VB	Dishes, incl. Ready to eat meals (excluding soups and salads)	L3	Composite dishes	NULL
A03TD	Meat and dairy imitates	L3	Others	NULL
A03SJ	Food supplements and similar preparations	L3	Others	NULL
A03RR	Food for particular diets	L3	Others	NULL
A03RL	Other food for infants and children	L3	Others	NULL
A03RC	Ready-to-eat meal for infants and young children	L3	Others	NULL
A03QX	Processed cereal-based food for infants and young children	L3	Others	NULL
A03PY	Infant and follow-on formulae	L3	Others	NULL
A03PM	Mixed alcoholic drinks	L3	Alcoholic beverages	NULL
A03MS	Wine and wine-like drinks	L3	Alcoholic beverages	NULL
A03MA	Beer and beer-like beverage	L3	Alcoholic beverages	NULL
A03JZ	Hot drinks and similar (coffee, cocoa, tea and herbal infusions)	L3	Coffee and tea	NULL
A03GH	Ingredients for coffee, cocoa, tea, and herbal infusions	L3	Coffee and tea	NULL
A03DK	Drinking water	L3	Drinking water	NULL
A03BM	Concentrated or dehydrated fruit/vegetables juices	L3	Fruit and vegetable juices	NULL
A039B	Fat emulsions and blended fats	L3	Spreadable fats	NULL
A02QE	Cheese	L3	Milk and dairy products	A02LR
A02PT	Dairy dessert and similar	L3	Milk and dairy products	A02LR
A02PD	Milk and dairy powders and concentrates	L3	Milk and dairy products	A02LR
A02MZ	Fermented milk or cream	L3	Milk and dairy products	A02LR
A02KP	Amphibians, reptiles, snails, insects	L3	Fish and seafood	A026T
A02GY	Jellyfishes and similar	L3	Fish and seafood	A026T
A02GP	Sea urchins and other echinoderms	L3	Fish and seafood	A026T
A02GM	Molluscs	L3	Fish and seafood	A026T
A02GN	Sea-squirts and other tunicates	L3	Fish and seafood	A026T
A02FD	Crustaceans	L3	Fish and seafood	A026T
A02EH	Fish offal	L3	Fish and seafood	A026T
A026V	Fish (meat)	L3	Fish and seafood	A026T
A026J	Meat specialties	L3	Processed meat	A01QR_P
A024F	Sausages	L3	Processed meat	A01QR_P
A024B	Canned-tinned meat	L3	Processed meat	A01QR_P
A022L	Animal meat dried	L3	Others	NULL
A020P	Animal other slaughtering products	L3	Others	NULL
A01ZK	Animal edible offal, non-muscle, other than liver and kidney	L3	Others	NULL
A01YG	Animal kidney	L3	Others	NULL
A01XD	Animal liver	L3	Red meat	A0EYF
A01TT	Animal fresh fat tissues	L3	Others	NULL
A01ML	Processed fruit products	L3	Fruit	A01BS
A01AY	Processed legumes, nuts, oilseeds and spices	L3	Others	NULL
A016S	Spices	L3	Others	NULL
A010R	Sugar plants	L3	Others	NULL
A011B	Starchy root and tuber products	L3	Others	NULL
A00ZS	Starchy roots and tubers	L3	Others	NULL
A00ZA	Processed or preserved vegetables and similar	L3	Vegetables	A00FJ
A00VQ	Herbs and edible flowers	L3	Vegetables	A00FJ
A00VA	Algae and prokaryotes organisms	L3	Vegetables	A00FJ
A00TC	Fungi, mosses and lichens	L3	Vegetables	A00FJ
A00SF	Sprouts, shoots and similar	L3	Vegetables	A00FJ
A00RR	Stems/stalks eaten as vegetables	L3	Vegetables	A00FJ
A00PB	Legumes with pod	L3	Vegetables	A00FJ
A00QF	Root and tuber vegetables (excluding starchy- and sugar-)	L3	Vegetables	A00FJ
A00KR	Leafy vegetables	L3	Vegetables	A00FJ
A00GX	Bulb vegetables	L3	Vegetables	A00FJ
A00HN	Fruiting vegetables	L3	Vegetables	A00FJ
A00FL	Flowering brassica	L3	Vegetables	A00FJ
A009T	Fine bakery wares	L3	Refined grain	A000J_RG
A00CV	Breakfast cereals	L3	Refined grain	A000J_RG
A004V	Bread and similar products	L3	Refined grain	A000J_RG
A000K	Cereals and cereal primary derivatives	L3	Refined grain	A000J_RG
A16YP	Chromium	L3	Others	NULL
A185Q	Pulses flour	L3	Legumes	A04RG
A16RD	Dried starchy roots and tuber products	L3	Others	NULL
A16PQ	Bird nest (edible part)	L3	Others	NULL
A16GX	Herbal infusion extracts (RPC derivatives)	L3	Coffee and tea	NULL
A16GS	Herbal infusions specific for infants and young children, dry	L3	Others	NULL
A16GN	Gluten	L3	Others	NULL
A16FM	Canned starchy root products	L3	Others	NULL
A16GK	Savoury sauce dry preparation	L3	Seasoning and sauces	NULL
A16FE	Cheese powder	L3	Milk and dairy products	A02LR
A16EN	Collagen	L3	Others	NULL
A16EP	Hyaluronic acid	L3	Others	NULL
A16EL	Ciccioli and similar	L3	Others	NULL
A169T	Raising agents	L3	Others	NULL
A0FDC	Sea squirts	L3	Fish and seafood	A026T
A0FAB	Miscellaneous marine molluscs	L3	Fish and seafood	A026T
A0FAA	King crabs, squat-lobsters	L3	Fish and seafood	A026T
A0F9Z	Lobsters, spiny-rock lobster	L3	Fish and seafood	A026T
A0F7X	Table-top sweeteners in tablets	L3	Sweets	NULL
A0F7V	Table-top sweeteners in powder form	L3	Sweets	NULL
A0F7T	Table-top sweeteners in liquid form	L3	Sweets	NULL
A0F5E	Gelatine	L3	Others	NULL
A0F4S	Coconut water	L3	Fruit and vegetable juices	NULL
A0F4P	Creatine-creatinine	L3	Others	NULL
A0F4N	Carnitine	L3	Others	NULL
A0F3M	Mammals other slaughtering products	L3	Red meat	A0EYF
A0F3K	Mammals kidney	L3	Red meat	A0EYF
A0F3L	Mammals edible offal, non-muscle, other than liver and kidney	L3	Red meat	A0EYF
A0F3H	Mammals msm	L3	Others	NULL
A0F3J	Mammals liver	L3	Red meat	A0EYF
A0F3F	Vegetable puree or paste	L3	Vegetables	A00FJ
A0F3G	Mammals fat tissue	L3	Others	NULL
A0F3A	Fluorine	L3	Others	NULL
A0F1H	Cheese rind	L3	Milk and dairy products	A02LR
A0F1J	Edible casings	L3	Others	NULL
A0F1G	Margarines and similar	L3	Spreadable fats	NULL
A0F1E	Birds fat tissue	L3	Others	NULL
A0F1D	Unspecified hot drink ingredients	L3	Coffee and tea	NULL
A0F0H	Flowers or parts of flower used as spices or similar	L3	Others	NULL
A0EZB	Whey	L3	Milk and dairy products	A02LR
A0EZC	Taste enhancing RPC extracts	L3	Seasoning and sauces	NULL
A0EYG	Birds meat	L3	Poultry	NULL
A0EYP	Preserved or partly preserved sausages	L3	Processed meat	A01QR_P
A0EYF	Mammals meat	L3	Red meat	A0EYF
A0EXZ	Vitamin A (retinol, carotenoids)	L3	Others	NULL
A0EXY	Vitamin B1 (thiamine)	L3	Others	NULL
A0EXX	Vitamin B2 (riboflavin)	L3	Others	NULL
A0EXV	Vitamin B3 (niacin, niacinamide)	L3	Others	NULL
A0EXT	Vitamin B5 (pantothenic acid)	L3	Others	NULL
A0EXS	Vitamin B6 (pyridoxine, pyridoxamine, pyridoxal)	L3	Others	NULL
A0EXR	Vitamin B7 (biotin)	L3	Others	NULL
A0EXQ	Vitamin B9 (folic acid, folinic acid)	L3	Others	NULL
A0EXP	Vitamin B12 (cyanocobalamin, hydroxocobalamin, methylcobalamin)	L3	Others	NULL
A0EXN	Vitamin C (ascorbic acid)	L3	Others	NULL
A0EXM	Vitamin D (cholecalciferol, ergocalciferol)	L3	Others	NULL
A0EXL	Vitamin E (tocopherols, tocotrienols)	L3	Others	NULL
A0EXJ	Potassium	L3	Others	NULL
A0EXK	Vitamin K (phylloquinone, menaquinones)	L3	Others	NULL
A0EXH	Calcium	L3	Others	NULL
A0EXF	Magnesium	L3	Others	NULL
A0EXG	Phosphorus	L3	Others	NULL
A0EXE	Zinc	L3	Others	NULL
A0EXC	Manganese	L3	Others	NULL
A0EXD	Iron	L3	Others	NULL
A0EXB	Copper	L3	Others	NULL
A0EXA	Iodine	L3	Others	NULL
A0EVZ	Selenium	L3	Others	NULL
A0EVX	Bromine	L3	Others	NULL
A0EVY	Molybdenum	L3	Others	NULL
A0EVV	Omega-3 fatty acids	L3	Others	NULL
A0EVQ	Phytosterols	L3	Others	NULL
A0EVT	Omega-6 fatty acids	L3	Others	NULL
A0EVP	Polyphenols	L3	Others	NULL
A0EVN	Carotenoids	L3	Others	NULL
A0EVJ	Enzymes for fortification	L3	Others	NULL
A0EVA	Liquid extract of plant origin	L3	Fruit and vegetable juices	NULL
A0ETZ	Powdered extract of plant origin	L3	Fruit and vegetable juices	NULL
A0ETX	Fruit/vegetable juice powder	L3	Fruit and vegetable juices	NULL
A0ETV	Fruit/vegetable juice concentrate	L3	Fruit and vegetable juices	NULL
A0ETS	Candied or sugar preserved vegetables	L3	Vegetables	A00FJ
A0ETR	Salted vegetables	L3	Vegetables	A00FJ
A0ETN	Cereal germ	L3	Whole grain	A000J_WG
A0ETQ	Canned/jarred vegetables	L3	Vegetables	A00FJ
A0ETL	Semolina	L3	Refined grain	A000J_RG
A0ETK	Materials for infusions or hot drinks of miscellaneous origin	L3	Coffee and tea	NULL
A0ETG	Fungi	L3	Vegetables	A00FJ
A0ETE	Roots used as sugar source	L3	Others	NULL
A0ESQ	Stalks/canes/trunk sap or similar for sugar	L3	Others	NULL
A0ERB	Bread alternative	L3	Refined grain	A000J_RG
A0EQY	Chips, crisps, fries and dough-based analogues	L3	Composite dishes	NULL
A0EQR	Sweet bars and other formed sweet masses	L3	Sweets	NULL
A0EQQ	Candies (soft and hard)	L3	Sweets	NULL
A0EQM	Infant formulae	L3	Others	NULL
A0EQL	Follow-on formulae	L3	Others	NULL
A0DPP	Potatoes and similar-	L3	Potatoes	NULL
A0DPC	Beetroots and similar-	L3	Vegetables	A00FJ
A0DPB	Carrots and similar-	L3	Vegetables	A00FJ
A0DNY	Celeriacs and similar-	L3	Vegetables	A00FJ
A0DNV	Jerusalem artichokes and similar-	L3	Vegetables	A00FJ
A0DNS	Parsnips and similar-	L3	Vegetables	A00FJ
A0DNR	Parsley roots and similar-	L3	Vegetables	A00FJ
A0DNH	Swedes and similar-	L3	Vegetables	A00FJ
A0DNG	Turnips and similar-	L3	Vegetables	A00FJ
A0DNB	Shallots and similar-	L3	Vegetables	A00FJ
A0DLP	Sweet corn and similar-	L3	Vegetables	A00FJ
A0DLL	Cauliflowers and similar-	L3	Vegetables	A00FJ
A0DKX	Chinese chives sprouts	L3	Vegetables	A00FJ
A0DKV	Broccoli sprouts	L3	Vegetables	A00FJ
A0DKT	Daikon sprouts	L3	Vegetables	A00FJ
A0DKS	Ginger shoots	L3	Vegetables	A00FJ
A0DKR	Roman rocket sprouts	L3	Vegetables	A00FJ
A0DGR	Courgette (edible flowers)	L3	Vegetables	A00FJ
A0DGF	Other edible flowers	L3	Vegetables	A00FJ
A0DFB	Lentils and similar-	L3	Vegetables	A00FJ
A0DEV	Asparagus and similar-	L3	Vegetables	A00FJ
A0DES	Cardoons and similar-	L3	Vegetables	A00FJ
A0DEQ	Celeries and similar-	L3	Vegetables	A00FJ
A0DEP	Florence fennels and similar-	L3	Vegetables	A00FJ
A0DEN	Globe artichokes and similar-	L3	Vegetables	A00FJ
A0DEH	Leeks and similar-	L3	Vegetables	A00FJ
A0DEG	Rhubarbs and similar-	L3	Vegetables	A00FJ
A0DEF	Bamboo shoots and similar-	L3	Vegetables	A00FJ
A0DEC	Palm hearts and similar-	L3	Vegetables	A00FJ
A0DCV	Mosses and lichens	L3	Vegetables	A00FJ
A0DCP	Other algae	L3	Vegetables	A00FJ
A0DCN	Other procaryotes organisms	L3	Vegetables	A00FJ
A0CVH	Pollen (residues of vegetal pollens)	L3	Others	NULL
A0CVG	Royal jelly	L3	Others	NULL
A0CVF	Other edible apiculture products	L3	Others	NULL
A0CHT	Crisp bread	L3	Refined grain	A000J_RG
A0C6D	Hot drinks and infusions composite ingredients	L3	Coffee and tea	NULL
A0C69	Fermented milk products	L3	Milk and dairy products	A02LR
A0BZF	Cereals with an added high protein food reconstituted	L3	Others	NULL
A0BZE	Simple cereals for infants or children, reconstituted	L3	Others	NULL
A0BZ4	Processed or preserved seafood	L3	Fish and seafood	A026T
A0BY4	Fruit juices (100% from named source)	L3	Fruit and vegetable juices	NULL
A0BY1	Groats	L3	Whole grain	A000J_WG
A0BY0	Leavened bread and similar	L3	Refined grain	A000J_RG
A0BXC	Dairy imitates	L3	Others	NULL
A0BSM	Polydextrose	L3	Others	NULL
A0BSL	Maltodextrin	L3	Others	NULL
A0BSK	Dextrin	L3	Others	NULL
A0B9J	Soups (dry mixture uncooked)	L3	Composite dishes	NULL
A06HL	Snacks other than chips and similar	L3	Composite dishes	NULL
A065Z	Dairy snacks	L3	Milk and dairy products	A02LR
A065H	Baked milk and similar	L3	Milk and dairy products	A02LR
A04SD	Blended fat and oils	L3	Spreadable fats	NULL
A04RC	Other leafy vegetables	L3	Vegetables	A00FJ
A04RA	Kohlrabies and similar-	L3	Vegetables	A00FJ
A04QR	Other regulated additives	L3	Others	NULL
A04QQ	Home-preparation aids	L3	Others	NULL
A04QK	Seasonings	L3	Seasoning and sauces	NULL
A04PX	Bottled water	L3	Drinking water	NULL
A04PV	Unbottled water	L3	Drinking water	NULL
A04PS	Other (mixed) fruit and vegetable juices or nectars	L3	Fruit and vegetable juices	NULL
A04PQ	Vegetable juices	L3	Fruit and vegetable juices	NULL
A04PB	Other sweetening ingredients	L3	Sweets	NULL
A04NS	Other desserts spoonable	L3	Composite dishes	NULL
A04NM	Terrestrial invertebrates	L3	Fish and seafood	A026T
A04MP	Mammals or birds dried meat	L3	Others	NULL
A04MN	Fruit / vegetable spreads and similar	L3	Fruit	A01BS
A04MA	Aromatic herbs	L3	Vegetables	A00FJ
A04MB	Processed tomato products	L3	Vegetables	A00FJ
A04LZ	Aromatic flowers	L3	Vegetables	A00FJ
A04LX	Micro-phyte	L3	Vegetables	A00FJ
A04LK	Processed and mixed breakfast cereals	L3	Refined grain	A000J_RG
A04LH	Breakfast cereals, plain	L3	Refined grain	A000J_RG
A04KZ	Unleavened or flat bread and similar	L3	Refined grain	A000J_RG
A04KA	Salsifies and similar-	L3	Vegetables	A00FJ
A04KS	Cereal and cereal-like flours	L3	Refined grain	A000J_RG
A04JZ	Horseradishes and similar-	L3	Vegetables	A00FJ
A04ES	Goose carcase	L3	Others	NULL
A04FC	Ratites carcase	L3	Others	NULL
A04EA	Turkey carcase	L3	Others	NULL
A04EJ	Duck carcase	L3	Others	NULL
A04DK	Generic poultry msm	L3	Others	NULL
A04DQ	Chicken carcase	L3	Others	NULL
A04CN	Wild boar carcase	L3	Others	NULL
A04CE	Deer carcase	L3	Others	NULL
A04BV	Rabbit carcase	L3	Others	NULL
A04BC	Horse carcase	L3	Others	NULL
A04BL	Asses-mules-hinnies carcase	L3	Others	NULL
A04AS	Goat carcase	L3	Others	NULL
A04AJ	Sheep carcase	L3	Others	NULL
A04AA	Pig carcase	L3	Others	NULL
A049Q	Bovine carcase	L3	Others	NULL
A048X	Live microorganisms for food production	L3	Others	NULL
A048V	Enzymes for food manufacture	L3	Others	NULL
A048T	Processing aids	L3	Others	NULL
A048E	Modified starch	L3	Others	NULL
A048A	Flavour enhancer	L3	Others	NULL
A047V	Emulsifier	L3	Others	NULL
A047T	Antioxidant	L3	Others	NULL
A047S	Preservative	L3	Others	NULL
A047Q	Artificial food colour	L3	Others	NULL
A047P	Natural food colour	L3	Others	NULL
A047C	Essences and extracts	L3	Others	NULL
A047B	Flavourings	L3	Others	NULL
A046Z	Advantame	L3	Others	NULL
A046Y	Steviol glucoside	L3	Others	NULL
A046V	Thaumatine	L3	Others	NULL
A046X	Neotame	L3	Others	NULL
A046T	Neo-hesperidine	L3	Others	NULL
A046S	Cyclamate	L3	Others	NULL
A046R	Sucralose	L3	Others	NULL
A046P	Aspartame	L3	Others	NULL
A046Q	Acesulfame k	L3	Others	NULL
A046N	Saccharine	L3	Others	NULL
A046K	Alcoholic sweet sauce	L3	Seasoning and sauces	NULL
A046J	Fudge sauce	L3	Seasoning and sauces	NULL
A046H	Chocolate sauce	L3	Seasoning and sauces	NULL
A046G	Fruit sauce	L3	Seasoning and sauces	NULL
A046E	Relishes	L3	Seasoning and sauces	NULL
A045K	Salad dressing	L3	Seasoning and sauces	NULL
A044L	Vinegar	L3	Seasoning and sauces	NULL
A043V	Savoury sauces	L3	Seasoning and sauces	NULL
A043Q	Gravy ingredients	L3	Seasoning and sauces	NULL
A043F	Stock cubes or granulate (bouillon base)	L3	Seasoning and sauces	NULL
A043E	Extracts	L3	Seasoning and sauces	NULL
A042B	Salads	L3	Composite dishes	NULL
A041L	Soups (ready-to-eat)	L3	Composite dishes	NULL
A040M	Pastas and rice (or other cereal) â€“based dishes	L3	Composite dishes	NULL
A03YY	Sandwiches, pizza and other stuffed bread-like cereal products	L3	Composite dishes	NULL
A03VC	Dishes excluding pasta or rice dishes, sandwiches and pizza	L3	Composite dishes	NULL
A03TE	Meat imitates	L3	Others	NULL
A03TC	Mixed supplements/formulations	L3	Others	NULL
A03SP	Miscellaneous supplements or nutraceuticals	L3	Others	NULL
A03SK	Vitamin and mineral supplements	L3	Others	NULL
A03SD	Dietary foods for special medical purposes	L3	Others	NULL
A03RX	Food for sporting people	L3	Others	NULL
A03RS	Food for weight reduction	L3	Others	NULL
A03RP	Special food for children's growth	L3	Others	NULL
A03RN	Fruit and vegetable juices and nectars specific for infants and young children	L3	Others	NULL
A03RM	Herbal infusions (beverages) specific for infants and young children, liquid	L3	Others	NULL
A03RK	Ready-to-eat mixed meal for children	L3	Others	NULL
A03RJ	Ready-to-eat fruit-based meal for children	L3	Others	NULL
A03RH	Ready-to-eat dairy-based meal for children	L3	Others	NULL
A03RG	Ready-to-eat fish-based meal for children	L3	Others	NULL
A03RF	Ready-to-eat meat-based meal for children	L3	Others	NULL
A03RE	Ready-to-eat cereal-based meal for children	L3	Others	NULL
A03RD	Ready-to-eat vegetable-based meal for children	L3	Others	NULL
A03RB	Pasta for children (dry, to be cooked)	L3	Others	NULL
A03RA	Biscuits, rusks and cookies for children	L3	Others	NULL
A03QZ	Cereals with an added high protein food which have to be reconstituted with water or other protein-free liquid	L3	Others	NULL
A03QY	Simple cereals which have to be reconstituted with milk or other appropriate nutritious liquids	L3	Others	NULL
A03PQ	Other mixed alcoholic drinks	L3	Alcoholic beverages	NULL
A03PP	Alcopop and flavoured wine	L3	Alcoholic beverages	NULL
A03PN	Cocktail drink	L3	Alcoholic beverages	NULL
A03PD	Unsweetened spirits	L3	Alcoholic beverages	NULL
A03NS	Liqueurs	L3	Alcoholic beverages	NULL
A03NF	Dessert wines	L3	Alcoholic beverages	NULL
A03MT	Wine	L3	Alcoholic beverages	NULL
A03NC	Wine-like drinks	L3	Alcoholic beverages	NULL
A03MN	Beer-like beverages	L3	Alcoholic beverages	NULL
A03MB	Beer	L3	Alcoholic beverages	NULL
A03LG	Herbal and other non-tea infusions	L3	Coffee and tea	NULL
A03KY	Cocoa beverages	L3	Coffee and tea	NULL
A03LB	Tea beverages	L3	Coffee and tea	NULL
A03KL	Coffee imitate beverages	L3	Coffee and tea	NULL
A03KA	Coffee beverages	L3	Coffee and tea	NULL
A03JS	Roots used for herbal infusions	L3	Coffee and tea	NULL
A03JK	Herbal infusion materials from leaves and herbs	L3	Coffee and tea	NULL
A03JB	Flowers used for herbal infusions	L3	Coffee and tea	NULL
A03JA	Herbal infusion materials (generic)	L3	Coffee and tea	NULL
A03HQ	Tea leaves derivatives and tea ingredients	L3	Coffee and tea	NULL
A03HE	Cocoa ingredients	L3	Coffee and tea	NULL
A03GJ	Coffee ingredients	L3	Coffee and tea	NULL
A03GS	Coffee imitate ingredients	L3	Coffee and tea	NULL
A03GD	Drink mixes	L3	Softdrinks	A04PY
A03DZ	Soft drinks	L3	Softdrinks	A04PY
A03FZ	Functional drinks	L3	Softdrinks	A04PY
A03DG	Aloe vera juice	L3	Fruit and vegetable juices	NULL
A039C	Butter	L3	Spreadable fats	NULL
A03BB	Fruit nectars (min. 25-50% fruit as defined in EU legislation)	L3	Fruit and vegetable juices	NULL
A038R	Dairy fats	L3	Others	NULL
A037T	Animal fats and oils (processed fat from animal tissue)	L3	Others	NULL
A036N	Vegetable fats and oils, edible	L3	Vegetable fats and oils	NULL
A036J	Water-based ice creams	L3	Sweets	NULL
A035N	Basic sweet masses	L3	Sweets	NULL
A036F	Water-based desserts spoonable	L3	Sweets	NULL
A034F	Chocolate and chocolate products	L3	Sweets	NULL
A033R	Syrups (molasses and other syrups)	L3	Sweets	NULL
A033J	Honey	L3	Sweets	NULL
A032G	Sugars (mono- and di-saccharides)	L3	Sweets	NULL
A032A	Hardened egg products	L3	Eggs and egg products	A031E
A031V	Egg powder	L3	Eggs and egg products	A031E
A031F	Whole eggs	L3	Eggs and egg products	A031E
A031Q	Liquid egg products	L3	Eggs and egg products	A031E
A031A	Processed cheese and spreads	L3	Milk and dairy products	A02LR
A02RG	Ripened cheese	L3	Milk and dairy products	A02LR
A02RA	Brined cheese (feta-type and similar)	L3	Milk and dairy products	A02LR
A02QF	Fresh uncured cheese	L3	Milk and dairy products	A02LR
A02PZ	Dairy ice creams and similar	L3	Milk and dairy products	A02LR
A02PS	Whey protein	L3	Others	NULL
A02PV	Dairy desserts spoonable	L3	Milk and dairy products	A02LR
A02PR	Milk protein	L3	Others	NULL
A02PE	Milk and dairy concentrate	L3	Milk and dairy products	A02LR
A02PH	Milk and dairy powders	L3	Milk and dairy products	A02LR
A02MV	Buttermilk	L3	Milk and dairy products	A02LR
A02NA	Sour cream products	L3	Milk and dairy products	A02LR
A02MK	Cream and cream products	L3	Milk and dairy products	A02LR
A02KQ	Amphibians and Reptiles	L3	Fish and seafood	A026T
A02LT	Milk	L3	Milk and dairy products	A02LT
A02KB	Processed or preserved fish (including processed offal)	L3	Fish and seafood	A026T
A02HZ	Squids, cuttlefishes, octopuses	L3	Fish and seafood	A026T
A02HY	Freshwater molluscs	L3	Fish and seafood	A026T
A02HN	Scallops, pectens	L3	Fish and seafood	A026T
A02HG	Oysters	L3	Fish and seafood	A026T
A02HF	Mussels	L3	Fish and seafood	A026T
A02GZ	Clams, cockles, arkshells	L3	Fish and seafood	A026T
A02GR	Sea-cucumbers	L3	Fish and seafood	A026T
A02GS	Abalones, winkles, conchs	L3	Fish and seafood	A026T
A02FX	Shrimps and prawns	L3	Fish and seafood	A026T
A02GQ	Sea urchins	L3	Fish and seafood	A026T
A02FL	Crabs, sea-spiders	L3	Fish and seafood	A026T
A02FM	Krill, planktonic crustaceans	L3	Fish and seafood	A026T
A02FJ	Miscellaneous marine crustaceans	L3	Fish and seafood	A026T
A02FB	Other fish offal	L3	Fish and seafood	A026T
A02FE	Freshwater crustaceans	L3	Fish and seafood	A026T
A02EM	Fish roe	L3	Fish and seafood	A026T
A02EJ	Fish liver	L3	Fish and seafood	A026T
A028E	Diadromous fish	L3	Fish and seafood	A026T
A029R	Marine fish	L3	Fish and seafood	A026T
A026X	Freshwater fish	L3	Fish and seafood	A026T
A026M	Liver based spreadable-textured specialities	L3	Processed meat	A01QR_P
A026K	Meat based spreadable-textured specialities	L3	Processed meat	A01QR_P
A024G	Fresh raw sausages	L3	Processed meat	A01QR_P
A024E	Tinned bulk sausages	L3	Processed meat	A01QR_P
A024D	Luncheon spiced ham-type tinned meat	L3	Processed meat	A01QR_P
A024C	Canned meat	L3	Processed meat	A01QR_P
A023G	Cooked cured (or seasoned) meat	L3	Processed meat	A01QR_P
A023A	Cured pork fat	L3	Others	NULL
A022R	Raw cured (or seasoned) meat	L3	Processed meat	A01QR_P
A021Z	Poultry other slaughtering products	L3	Poultry	NULL
A020E	Poultry edible offal, non-muscle, other than liver and kidney	L3	Others	NULL
A01ZB	Poultry kidney	L3	Others	NULL
A01XY	Poultry liver	L3	Poultry	NULL
A01XA	Mixed fresh fat tissue	L3	Others	NULL
A01MA	Dried fruit	L3	Fruit	A01BS
A01QD	Other processed fruit products (excluding beverages)	L3	Fruit	A01BS
A01LA	Miscellaneous fruits with inedible peel, large	L3	Fruit	A01BS
A01JS	Miscellaneous fruits with inedible peel, small	L3	Fruit	A01BS
A01HE	Miscellaneous fruits with edible peel	L3	Fruit	A01BS
A01HD	Miscellaneous fruits (generic)	L3	Fruit	A01BS
A01GE	Stone fruits	L3	Fruit	A01BS
A01DT	Berries and small fruits	L3	Fruit	A01BS
A01DG	Pome fruits	L3	Fruit	A01BS
A01BT	Citrus fruits	L3	Fruit	A01BS
A01BJ	Primary derivatives from nuts and similar seeds	L3	Nuts and seeds	A04RH
A01BG	Soya proteins	L3	Others	NULL
A01AT	Aril spices	L3	Others	NULL
A01AZ	Canned or jarred legumes	L3	Legumes	A04RG
A019Z	Root and rhizome spices	L3	Others	NULL
A01AK	Bud spices	L3	Others	NULL
A019S	Bark spices	L3	Others	NULL
A017X	Seed spices	L3	Others	NULL
A018Q	Fruit spices	L3	Others	NULL
A016L	Oil fruits	L3	Nuts and seeds	A04RH
A016T	Dried herbs	L3	Others	NULL
A015F	Oilseeds	L3	Nuts and seeds	A04RH
A012R	Pulses (dried legume seeds)	L3	Legumes	A04RG
A014C	Tree nuts	L3	Nuts and seeds	A04RH
A011Y	Legumes fresh seeds (beans, peas etc.)	L3	Legumes	A04RG
A011J	Tapioca starch	L3	Others	NULL
A011F	Potato starch	L3	Others	NULL
A00ZY	Tropical root and tuber vegetables	L3	Others	NULL
A00ZQ	Dried vegetables	L3	Vegetables	A00FJ
A00VK	Brown algae	L3	Vegetables	A00FJ
A00ZH	Fermented or pickled vegetables	L3	Vegetables	A00FJ
A00VE	Red algae	L3	Vegetables	A00FJ
A00TA	Wheatgrass	L3	Vegetables	A00FJ
A00VB	Green algae	L3	Vegetables	A00FJ
A00SZ	Sunflower shoots and sprouts	L3	Vegetables	A00FJ
A00SX	Rice sprouts	L3	Vegetables	A00FJ
A00SY	Soyabeans sprouts	L3	Vegetables	A00FJ
A00ST	Peas shoots and sprouts	L3	Vegetables	A00FJ
A00SV	Radish sprouts	L3	Vegetables	A00FJ
A00SS	Mustard sprouts	L3	Vegetables	A00FJ
A00SQ	Millet sprouts	L3	Vegetables	A00FJ
A00SR	Mung bean sprouts	L3	Vegetables	A00FJ
A00SP	Lentil sprouts	L3	Vegetables	A00FJ
A00SN	Fenugreek sprouts	L3	Vegetables	A00FJ
A00SL	Chickpea sprouts	L3	Vegetables	A00FJ
A00SJ	Barley sprouts	L3	Vegetables	A00FJ
A00SK	Common bean sprouts	L3	Vegetables	A00FJ
A00SH	Alfalfa sprouts	L3	Vegetables	A00FJ
A00SG	Adzuki bean sprouts	L3	Vegetables	A00FJ
A00SE	Other Stem vegetables	L3	Vegetables	A00FJ
A00RF	Additional not listed root and tuber vegetables (excluding starchy- and sugar-)	L3	Vegetables	A00FJ
A00QT	Radishes and similar-	L3	Vegetables	A00FJ
A00PX	Peas (with pods) and similar-	L3	Vegetables	A00FJ
A00MG	Spinach-type leaves	L3	Vegetables	A00FJ
A00PC	Beans (with pods) and similar-	L3	Vegetables	A00FJ
A00LK	Cresses	L3	Vegetables	A00FJ
A00KS	Lettuces and salad plants	L3	Vegetables	A00FJ
A00KQ	Other fruiting vegetables	L3	Vegetables	A00FJ
A00JK	Cucurbits fruiting vegetables	L3	Vegetables	A00FJ
A00HP	Solanacea	L3	Vegetables	A00FJ
A00HK	Other Bulb vegetables	L3	Vegetables	A00FJ
A00HG	Spring onions and similar-	L3	Vegetables	A00FJ
A00HB	Onions and similar-	L3	Vegetables	A00FJ
A00GY	Garlic and similar-	L3	Vegetables	A00FJ
A00FT	Head brassica	L3	Vegetables	A00FJ
A00GE	Leafy brassica	L3	Vegetables	A00FJ
A00FS	Other flowering brassica (p)	L3	Vegetables	A00FJ
A00FM	Broccoli and similar-	L3	Vegetables	A00FJ
A00EY	Cereal bars	L3	Refined grain	A000J_RG
A00CJ	Various pastry	L3	Refined grain	A000J_RG
A00EJ	Muesli and similar mixed breakfast cereals	L3	Refined grain	A000J_RG
A00CC	Pastry based on laminated dough	L3	Refined grain	A000J_RG
A00BV	Shortcrust (pies -tarts)	L3	Refined grain	A000J_RG
A00BK	Yeast leavened pastry	L3	Refined grain	A000J_RG
A00AN	Cakes	L3	Refined grain	A000J_RG
A00AG	Choux pastry	L3	Refined grain	A000J_RG
A009V	Biscuits	L3	Refined grain	A000J_RG
A008G	Raw doughs and pre-mixes	L3	Refined grain	A000J_RG
A007D	Pasta and similar products	L3	Refined grain	A000J_RG
A006Z	Additional bread products	L3	Refined grain	A000J_RG
A006M	Rusk	L3	Refined grain	A000J_RG
A005Z	Extruded, pressed or puffed bread	L3	Refined grain	A000J_RG
A005Y	Crackers and breadsticks	L3	Refined grain	A000J_RG
A004M	Wheat starch	L3	Others	NULL
A003R	Rye starch	L3	Others	NULL
A003G	Rice starch	L3	Others	NULL
A003A	Oat starch	L3	Others	NULL
A002R	Maize starch	L3	Others	NULL
A002C	Cereal bran	L3	Whole grain	A000J_WG
A000L	Cereal grains (and cereal-like grains)	L3	Refined grain	A000J_RG
A0EYH_b	Mammals and birds meat, birds	L3	Poultry	NULL
A0F3Y	Probiotic or prebiotic formulations	L4	Others	NULL
A0F3T	Preparations for food flavouring	L4	Others	NULL
A0F2H	Salmons, trouts, smelts	L4	Fish and seafood	A026T
A0F2E	Coffee beverage-preparation, powder	L4	Coffee and tea	NULL
A0F1N	White sauces	L4	Seasoning and sauces	NULL
A0F1M	Mayonnaise, hollandaise and related sauces	L4	Seasoning and sauces	NULL
A0F1C	Carps, barbels and other cyprinids	L4	Fish and seafood	A026T
A0F0V	Porridge (ready to eat)	L4	Refined grain	A000J_RG
A0F0P	Marinated / pickled fish	L4	Fish and seafood	A026T
A0F0N	Dried nuts and related flours and powders	L4	Nuts and seeds	A04RH
A0F0M	Nut/seeds paste/emulsion/mass	L4	Nuts and seeds	A04RH
A0F0L	Candied or sugar preserved nuts	L4	Nuts and seeds	A04RH
A0EZD	Sauces from fermented/hydrolised sources and similar	L4	Seasoning and sauces	NULL
A0EYZ	Smoked seafood	L4	Fish and seafood	A026T
A0EZA	Marinated / pickled seafood	L4	Fish and seafood	A026T
A0EYX	Salted seafood	L4	Fish and seafood	A026T
A0EYY	Dried seafood	L4	Fish and seafood	A026T
A0EYV	Structured/textured fish meat products or fish paste	L4	Fish and seafood	A026T
A0EYT	Salt-preserved fish	L4	Fish and seafood	A026T
A0EYR	Canned/jarred fish	L4	Fish and seafood	A026T
A0EYS	Smoked fish	L4	Fish and seafood	A026T
A0EYL	Insects and arachnids (including species only consumed outside EU)	L4	Fish and seafood	A026T
A0ESV	Basils and mints	L4	Vegetables	A00FJ
A0ETT	Fermented vegetables	L4	Vegetables	A00FJ
A0ESL	French beans canned	L4	Vegetables	A00FJ
A0ESS	Leaves used for infusions or hot drinks	L4	Coffee and tea	NULL
A0ERG	Herbs/spices sauces	L4	Seasoning and sauces	NULL
A0ERE	Filled (stuffed) pastas	L4	Refined grain	A000J_RG
A0EQX	Chips/crisps	L4	Composite dishes	NULL
A0EQV	Puffs/curls-type extruded snack	L4	Composite dishes	NULL
A0EQS	Chocolate/cocoa-based products	L4	Sweets	NULL
A0EQP	Soft candies and analogues	L4	Sweets	NULL
A0EQN	Soft drinks with minor amounts of fruits or flavours	L4	Softdrinks	A04PY
A0EQD	Chocolate and similar	L4	Sweets	NULL
A0DYX	Limes and similar-	L4	Fruit	A01BS
A0DYP	Almonds and similar-	L4	Nuts and seeds	A04RH
A0DYL	Brazil nuts and similar-	L4	Nuts and seeds	A04RH
A0DYK	Cashew nuts and similar-	L4	Nuts and seeds	A04RH
A0DYJ	Chestnuts and similar-	L4	Nuts and seeds	A04RH
A0DYD	Coconuts and similar-	L4	Nuts and seeds	A04RH
A0DYA	Macadamias and similar-	L4	Nuts and seeds	A04RH
A0DXX	Pecans and similar-	L4	Nuts and seeds	A04RH
A0DXK	Pistachios and similar-	L4	Nuts and seeds	A04RH
A0DXC	Quinces and similar-	L4	Fruit	A01BS
A0DXJ	Walnuts and similar-	L4	Nuts and seeds	A04RH
A0DVZ	Medlars and similar-	L4	Fruit	A01BS
A0DVX	Apricots and similar-	L4	Fruit	A01BS
A0DVY	Loquats and similar-	L4	Fruit	A01BS
A0DSB	Dates and similar-	L4	Fruit	A01BS
A0DSV	Currants and similar-	L4	Fruit	A01BS
A0DRG	Kiwi fruits and similar-	L4	Fruit	A01BS
A0DRY	Figs and similar-	L4	Fruit	A01BS
A0DRB	Passionfruits and similar-	L4	Fruit	A01BS
A0DQQ	Star apples and similar-	L4	Fruit	A01BS
A0DQT	Prickly pears and similar-	L4	Fruit	A01BS
A0DQP	Avocados and similar-	L4	Fruit	A01BS
A0DQF	Mangoes and similar-	L4	Fruit	A01BS
A0DQE	Papayas and similar-	L4	Fruit	A01BS
A0DQC	Granate apples and similar-	L4	Fruit	A01BS
A0DPV	Pineapples and similar-	L4	Fruit	A01BS
A0DPR	Durians and similar-	L4	Fruit	A01BS
A0DPQ	Soursops and similar-	L4	Fruit	A01BS
A0DPM	Andigena	L4	Potatoes	NULL
A0DPH	Sweet potatoes and similar-	L4	Potatoes	NULL
A0DPE	Arrowroots and similar-	L4	Others	NULL
A0DPA	Coloured carrots varieties	L4	Vegetables	A00FJ
A0DNZ	Baby carrots	L4	Vegetables	A00FJ
A0DNQ	Burnet saxifrage roots	L4	Vegetables	A00FJ
A0DNX	Dandelion roots	L4	Vegetables	A00FJ
A0DNK	Maca roots	L4	Vegetables	A00FJ
A0DNP	Nettle roots	L4	Vegetables	A00FJ
A0DNF	Tuberous-rooted mustards	L4	Vegetables	A00FJ
A0DNJ	Small radishes	L4	Vegetables	A00FJ
A0DNA	French grey shallots	L4	Vegetables	A00FJ
A0DNE	Twistedleaf garlic	L4	Vegetables	A00FJ
A0DMC	Okra and similar-	L4	Vegetables	A00FJ
A0DMZ	Persian shallots	L4	Vegetables	A00FJ
A0DLG	Brussels sprouts and similar-	L4	Vegetables	A00FJ
A0DLB	Lettuces and similar-	L4	Vegetables	A00FJ
A0DLC	Lamb's lettuces and similar-	L4	Vegetables	A00FJ
A0DKP	Red mustard leaves and similar-	L4	Vegetables	A00FJ
A0DKQ	Land cresses and similar-	L4	Vegetables	A00FJ
A0DJQ	Grape leaves and similar species	L4	Vegetables	A00FJ
A0DJT	Chards and similar-	L4	Vegetables	A00FJ
A0DJJ	Chervil and similar-	L4	Vegetables	A00FJ
A0DJL	Witloofs and similar-	L4	Vegetables	A00FJ
A0DHX	Sage and similar-	L4	Vegetables	A00FJ
A0DHZ	Parsley and similar-	L4	Vegetables	A00FJ
A0DGH	Pot marigold (edible flowers)	L4	Vegetables	A00FJ
A0DHQ	Rosemary and similar-	L4	Vegetables	A00FJ
A0DFV	Azuki beans (with pods)	L4	Vegetables	A00FJ
A0DGE	Laurel and similar-	L4	Vegetables	A00FJ
A0DFT	Ervils (with pods)	L4	Vegetables	A00FJ
A0DFR	Soyabeans (with pods)	L4	Vegetables	A00FJ
A0DFS	Monantha vetches (with pods)	L4	Vegetables	A00FJ
A0DFP	Vetches (with pods)	L4	Vegetables	A00FJ
A0DFQ	Stink beans (with pods)	L4	Vegetables	A00FJ
A0DFF	Chickling vetches (with pods)	L4	Vegetables	A00FJ
A0DFG	Asparagus peas (with pods)	L4	Vegetables	A00FJ
A0DET	Hop sprouts	L4	Vegetables	A00FJ
A0DFE	Moringa (with pods)	L4	Vegetables	A00FJ
A0DEM	Banana flowers	L4	Vegetables	A00FJ
A0DER	Borage stems	L4	Vegetables	A00FJ
A0DCT	Icelandic mosses	L4	Vegetables	A00FJ
A0DEE	European bamboo	L4	Vegetables	A00FJ
A0DCE	Lentils (dry) and similar-	L4	Legumes	A04RG
A0DCS	Other mosses and lichens	L4	Vegetables	A00FJ
A0DCD	Peas (dry) and similar-	L4	Legumes	A04RG
A0DCA	Lupins (dry) and similar-	L4	Legumes	A04RG
A0DBT	Linseeds and similar-	L4	Nuts and seeds	A04RH
A0DBS	Peanuts and similar-	L4	Nuts and seeds	A04RH
A0DBR	Poppy seeds and similar-	L4	Nuts and seeds	A04RH
A0DBQ	Sesame seeds and similar-	L4	Nuts and seeds	A04RH
A0DBP	Sunflower seeds and similar-	L4	Nuts and seeds	A04RH
A0DBM	Soyabeans and similar-	L4	Nuts and seeds	A04RH
A0DBJ	Cotton seeds and similar-	L4	Nuts and seeds	A04RH
A0DBD	Safflower seeds and similar-	L4	Nuts and seeds	A04RH
A0DAS	Hemp seeds and similar-	L4	Nuts and seeds	A04RH
A0DAV	Gold of pleasure seeds and similar-	L4	Nuts and seeds	A04RH
A0DAP	Castor beans and similar-	L4	Nuts and seeds	A04RH
A0DAM	Olives for oil production and similar-	L4	Nuts and seeds	A04RH
A0DAL	Oil palms kernels and similar-	L4	Nuts and seeds	A04RH
A0DAD	Oil palms fruits and similar-	L4	Nuts and seeds	A04RH
A0D9Z	Kapok and similar-	L4	Nuts and seeds	A04RH
A0D9Y	Barley and similar-	L4	Refined grain	A000J_RG
A0D9R	Rye and similar-	L4	Refined grain	A000J_RG
A0D9Q	Sorghum and similar-	L4	Refined grain	A000J_RG
A0D9J	Coffee beans and similar-	L4	Coffee and tea	NULL
A0D9E	Chamomile and similar-	L4	Coffee and tea	NULL
A0D9B	Hibiscus infusion flowers and similar-	L4	Coffee and tea	NULL
A0D9A	Rose infusion flowers and similar-	L4	Coffee and tea	NULL
A0D7F	Lime infusion flowers and similar-	L4	Coffee and tea	NULL
A0D1Y	Mate and similar-	L4	Coffee and tea	NULL
A0D7B	Strawberry infusion leaves and similar-	L4	Coffee and tea	NULL
A0D1X	Valerian infusion roots and similar-	L4	Coffee and tea	NULL
A0CZM	Cocoa beans and similar-	L4	Coffee and tea	NULL
A0D0X	Ginseng and similar-	L4	Coffee and tea	NULL
A0CZF	Anise seed and similar-	L4	Others	NULL
A0CZJ	Carobs and similar-	L4	Coffee and tea	NULL
A0CZA	Cumin seed and similar-	L4	Others	NULL
A0CZE	Black caraway seed and similar-	L4	Others	NULL
A0CYY	Fennel seed and similar-	L4	Others	NULL
A0CYZ	Dill seed and similar-	L4	Others	NULL
A0CYS	Nutmeg seed and similar-	L4	Others	NULL
A0CYT	Fenugreek seed and similar-	L4	Others	NULL
A0CYL	Juniper berry and similar-	L4	Others	NULL
A0CYP	Allspice fruit and similar-	L4	Others	NULL
A0CYJ	Tamarind and similar-	L4	Others	NULL
A0CYE	Liquorice roots and similar-	L4	Others	NULL
A0CYA	Cloves buds and similar-	L4	Others	NULL
A0CXR	Mace aril and similar-	L4	Others	NULL
A0CXQ	Sugar beet roots and similar-	L4	Others	NULL
A0CXP	Sugar canes and similar-	L4	Others	NULL
A0CXM	Chicory roots and similar-	L4	Others	NULL
A0CVD	Other Amphibians and Reptiles	L4	Fish and seafood	A026T
A0CVB	Gazpacho and similar	L4	Composite dishes	NULL
A0CVA	Earthworms (including species only consumed outside EU)	L4	Fish and seafood	A026T
A0CSK	Pre-mixes (dry) for baked products	L4	Refined grain	A000J_RG
A0CSC	Spirits not from fruit	L4	Alcoholic beverages	NULL
A0CRZ	Chicken flavour	L4	Others	NULL
A0CSA	Spirits from fruit	L4	Alcoholic beverages	NULL
A0CJA	Fruit in alcohol or spirits	L4	Fruit	A01BS
A0CRN	Cheese curd	L4	Milk and dairy products	A02LR
A0CRY	Wasabi flavour	L4	Others	NULL
A0CHA	Capers buds and similar-	L4	Others	NULL
A0CHZ	Mastic gum flavour	L4	Others	NULL
A0CGY	Horseradish roots spice and similar-	L4	Others	NULL
A0CGZ	Turmeric roots and similar-	L4	Others	NULL
A0CGV	Vanilla and similar-	L4	Others	NULL
A0CGX	Ginger roots and similar-	L4	Others	NULL
A0CGS	Caraway fruit and similar-	L4	Others	NULL
A0CGT	Cardamom fruit and similar-	L4	Others	NULL
A0CGQ	Coriander seeds and similar-	L4	Others	NULL
A0CGR	Sichuan pepper fruit and similar-	L4	Others	NULL
A0CGG	Borage seeds and similar-	L4	Nuts and seeds	A04RH
A0CGF	Pumpkin seeds and similar-	L4	Nuts and seeds	A04RH
A0CFF	Hazelnuts and similar-	L4	Nuts and seeds	A04RH
A0CFC	Azaroles and similar-	L4	Fruit	A01BS
A0CEN	Savoury pies and tarts	L4	Composite dishes	NULL
A0CDN	Mixed soups	L4	Composite dishes	NULL
A0C6B	Cocoa ingredients (RPC derivatives)	L4	Coffee and tea	NULL
A0C0Z	Maize, milled	L4	Whole grain	A000J_WG
A0C6A	Coffee ingredients (RPC derivatives)	L4	Coffee and tea	NULL
A0C0T	Hydrolysed vegetable proteins	L4	Seasoning and sauces	NULL
A0BZ7	Stock cubes or granulate, meat	L4	Seasoning and sauces	NULL
A0BZ5	Canned seafood	L4	Fish and seafood	A026T
A0BYA	Derivatives of coffee, cocoa, tea, herbal infusion materials and similar RPCs	L4	Coffee and tea	NULL
A0BN3	Hydrolysed animal proteins	L4	Seasoning and sauces	NULL
A0BB2	Sandwich bread (hamburger roll-type)	L4	Refined grain	A000J_RG
A0BA2	Rice based dishes dry, uncooked	L4	Composite dishes	NULL
A0B9Y	Onion soup, dry	L4	Composite dishes	NULL
A0B9X	Tomato soup, dry	L4	Composite dishes	NULL
A0B9V	Potato soup, dry	L4	Composite dishes	NULL
A0B9T	Legume (beans) soup, dry	L4	Composite dishes	NULL
A0B9S	Mushroom soup, dry	L4	Composite dishes	NULL
A0B9R	Mixed vegetables soup, dry	L4	Composite dishes	NULL
A0B9Q	Meat/poultry soup, dry	L4	Composite dishes	NULL
A0B9P	Meat and vegetable soup, dry	L4	Composite dishes	NULL
A0B9N	Fish soup, dry	L4	Composite dishes	NULL
A0B9M	Grains soup, dry	L4	Composite dishes	NULL
A0B9L	Dairy/egg soup, dry	L4	Composite dishes	NULL
A0B9K	Fruit soup, dry	L4	Composite dishes	NULL
A06XE	Zabaglione flavour	L4	Others	NULL
A06XD	Yoghurt flavour	L4	Others	NULL
A06XC	Woodruff flavour	L4	Others	NULL
A06XB	Wine flavour	L4	Others	NULL
A06XA	Wild strawberry flavour	L4	Others	NULL
A06VZ	Wild berry flavour	L4	Others	NULL
A06VY	Whiskey flavour	L4	Others	NULL
A06VX	Watermelon flavour	L4	Others	NULL
A06VV	Walnut flavour	L4	Others	NULL
A06VT	Vanillin flavour	L4	Others	NULL
A06VS	Vanilla flavour	L4	Others	NULL
A06VR	Truffle flavour	L4	Others	NULL
A06VQ	Tropical flavour	L4	Others	NULL
A06VP	Tonic flavour	L4	Others	NULL
A06VN	Tomato flavour	L4	Others	NULL
A06VM	Toffee flavour	L4	Others	NULL
A06VL	Tiramisu' flavour	L4	Others	NULL
A06VK	Thyme flavour	L4	Others	NULL
A06VJ	Tequila flavour	L4	Others	NULL
A06VH	Tea green flavour	L4	Others	NULL
A06VG	Tea black flavour	L4	Others	NULL
A06VF	Tangerine flavour	L4	Others	NULL
A06VE	Tandoori flavour	L4	Others	NULL
A06VD	Tamarind flavour	L4	Others	NULL
A06VC	Sweet chilli flavour	L4	Others	NULL
A06VB	Sweet and sour flavour	L4	Others	NULL
A06VA	Sweet flavour	L4	Others	NULL
A06TY	Sultanas flavour	L4	Others	NULL
A06TZ	Sundried tomato flavour	L4	Others	NULL
A06TX	Strawberry yoghurt flavour	L4	Others	NULL
A06TT	Stracciatella flavour	L4	Others	NULL
A06TV	Strawberry flavour	L4	Others	NULL
A06TR	Spice mix flavour	L4	Others	NULL
A06TS	Spinach flavour	L4	Others	NULL
A06TQ	Spearmint flavour	L4	Others	NULL
A06TP	Sour cream cherry flavour	L4	Others	NULL
A06TM	Sour flavour	L4	Others	NULL
A06TN	Sour cream flavour	L4	Others	NULL
A06TL	Soup flavour	L4	Others	NULL
A06TK	Smoke flavour	L4	Others	NULL
A06TJ	Shrimp flavour	L4	Others	NULL
A06TG	Sea buckthorn flavour	L4	Others	NULL
A06TH	Sherry flavour	L4	Others	NULL
A06TF	Sage flavour	L4	Others	NULL
A06TE	Rum-raisin flavour	L4	Others	NULL
A06TD	Rum flavour	L4	Others	NULL
A06TC	Rosemary flavour	L4	Others	NULL
A06TB	Rose flavour	L4	Others	NULL
A06TA	Roast flavour	L4	Others	NULL
A06SZ	Rhubarb flavour	L4	Others	NULL
A06SY	Red orange flavour	L4	Others	NULL
A06SX	Red fruit flavour	L4	Others	NULL
A06SV	Raspberry flavour	L4	Others	NULL
A06ST	Raisins flavour	L4	Others	NULL
A06SS	Raffaello flavour	L4	Others	NULL
A06SQ	Pumpkin flavour	L4	Others	NULL
A06SR	Quark flavour	L4	Others	NULL
A06SP	Prune flavour	L4	Others	NULL
A06SN	Pork flavour	L4	Others	NULL
A06SM	Pomegranate flavour	L4	Others	NULL
A06SL	Plum flavour	L4	Others	NULL
A06SK	Pistachio flavour	L4	Others	NULL
A06SJ	Pineapple flavour	L4	Others	NULL
A06SH	Pimento flavour	L4	Others	NULL
A06SG	Peppermint flavour	L4	Others	NULL
A06SF	Pepper flavour	L4	Others	NULL
A06SE	Pear flavour	L4	Others	NULL
A06SD	Peanut butter flavour	L4	Others	NULL
A06SB	Peach flavour	L4	Others	NULL
A06SC	Peanut flavour	L4	Others	NULL
A06SA	Pastry flavour	L4	Others	NULL
A06RY	Parsley flavour	L4	Others	NULL
A06RZ	Passion fruit flavour	L4	Others	NULL
A06RX	Paprika flavour	L4	Others	NULL
A06RT	Oyster flavour	L4	Others	NULL
A06RV	Papaya flavour	L4	Others	NULL
A06RS	Oregano flavour	L4	Others	NULL
A06RR	Orange flavour	L4	Others	NULL
A06RP	Nutty flavour	L4	Others	NULL
A06RQ	Onion flavour	L4	Others	NULL
A06RN	Nutmeg flavour	L4	Others	NULL
A06RM	Nutella flavour	L4	Others	NULL
A06RL	Nougat flavour	L4	Others	NULL
A06RK	Mustard flavour	L4	Others	NULL
A06RJ	Mushroom flavour	L4	Others	NULL
A06RH	Muscat grapes flavour	L4	Others	NULL
A06RG	Muesli flavour	L4	Others	NULL
A06RF	Mocca flavour	L4	Others	NULL
A06RE	Mixed berry flavour	L4	Others	NULL
A06RD	Mint flavour	L4	Others	NULL
A06RC	Milk flavour	L4	Others	NULL
A06RA	Melon flavour	L4	Others	NULL
A06RB	Mild flavour	L4	Others	NULL
A06QZ	Medium hot flavour	L4	Others	NULL
A06QY	Meat flavour	L4	Others	NULL
A06QX	Mascarpone flavour	L4	Others	NULL
A06QV	Masala hot flavour	L4	Others	NULL
A06QT	Marzipan flavour	L4	Others	NULL
A06QS	Marsala flavour	L4	Others	NULL
A06QR	Marjoram flavour	L4	Others	NULL
A06QQ	Maraschino flavour	L4	Others	NULL
A06QN	Mango flavour	L4	Others	NULL
A06QP	Maple flavour	L4	Others	NULL
A06QM	Mandarin flavour	L4	Others	NULL
A06QK	Malaga / raisins flavour	L4	Others	NULL
A06QL	Malt flavour	L4	Others	NULL
A06QJ	Macadamia flavour	L4	Others	NULL
A06QG	Licorice flavour	L4	Others	NULL
A06QH	Lime flavour	L4	Others	NULL
A06QF	Lemon myrtle flavour	L4	Others	NULL
A06QE	Lemon flavour	L4	Others	NULL
A06QD	Leek flavour	L4	Others	NULL
A06QC	Kiwi flavour	L4	Others	NULL
A06QB	Kirsch flavour	L4	Others	NULL
A06QA	Ketchup flavour	L4	Others	NULL
A06PZ	Juniper flavour	L4	Others	NULL
A06PY	Jasmine flavour	L4	Others	NULL
A06PX	Jackfruit flavour	L4	Others	NULL
A06PV	Hot & spicy flavour	L4	Others	NULL
A06PT	Hot flavour	L4	Others	NULL
A06PS	Horseradish flavour	L4	Others	NULL
A06PR	Honey-cinnamon-flavored flavour	L4	Others	NULL
A06PQ	Honey flavour	L4	Others	NULL
A06PP	Hibyscus flavour	L4	Others	NULL
A06PN	Herbs flavour	L4	Others	NULL
A06PM	Herbal blend flavour	L4	Others	NULL
A06PL	Herb & garlic flavour	L4	Others	NULL
A06PK	Hazelnut flavour	L4	Others	NULL
A06PJ	Ham flavour	L4	Others	NULL
A06PG	Guarana flavour	L4	Others	NULL
A06PH	Guava flavour	L4	Others	NULL
A06PF	Guanabana flavour	L4	Others	NULL
A06PD	Green tea flavour	L4	Others	NULL
A06PE	Grenadine flavour	L4	Others	NULL
A06PB	Grape concord flavour	L4	Others	NULL
A06PC	Grapefruit flavour	L4	Others	NULL
A06PA	Grape flavour	L4	Others	NULL
A06NY	Ginger flavour	L4	Others	NULL
A06NZ	Ginseng flavour	L4	Others	NULL
A06NX	Gin flavour	L4	Others	NULL
A06NT	Garlic flavour	L4	Others	NULL
A06NV	Gianduia flavour	L4	Others	NULL
A06NS	Fruits of the forest flavour	L4	Others	NULL
A06NR	Fruit cocktail flavour	L4	Others	NULL
A06NQ	Fruit flavour	L4	Others	NULL
A06NP	Fresh milk flavour	L4	Others	NULL
A06NN	Fish flavour	L4	Others	NULL
A06NM	Figs dried flavour	L4	Others	NULL
A06NL	Fennel flavour	L4	Others	NULL
A06NK	Feijoa flavour	L4	Others	NULL
A06NJ	Extra hot flavour	L4	Others	NULL
A06NH	Exotic fruit flavour	L4	Others	NULL
A06NG	Eucalyptus flavour	L4	Others	NULL
A06NF	Estragon flavour	L4	Others	NULL
A06NE	Eggnog flavour	L4	Others	NULL
A06ND	Egg yolk flavour	L4	Others	NULL
A06NC	Curry flavour	L4	Others	NULL
A06NB	Currant flavour	L4	Others	NULL
A06NA	Cumin flavour	L4	Others	NULL
A06MZ	Cucumber flavour	L4	Others	NULL
A06MY	Cream brulee flavour	L4	Others	NULL
A06MX	Cream flavour	L4	Others	NULL
A06MV	Cranberry flavour	L4	Others	NULL
A06MT	Crab flavour	L4	Others	NULL
A06MS	Corn flavour	L4	Others	NULL
A06MR	Coriander flavour	L4	Others	NULL
A06MQ	Cookies and cream flavour	L4	Others	NULL
A06MP	Cola flavour	L4	Others	NULL
A06MN	Coffee flavour	L4	Others	NULL
A06MM	Coconut flavour	L4	Others	NULL
A06ML	Citrus flavour	L4	Others	NULL
A06MK	Citron flavour	L4	Others	NULL
A06MJ	Cinnamon flavour	L4	Others	NULL
A06MH	Chocolate milk flavour	L4	Others	NULL
A06MG	Chocolate dark flavour	L4	Others	NULL
A06MF	Chocolate flavour	L4	Others	NULL
A06ME	Chives flavour	L4	Others	NULL
A06MD	Chilli flavour	L4	Others	NULL
A06MC	Chestnut flavour	L4	Others	NULL
A06MB	Cherry flavour	L4	Others	NULL
A06MA	Cheesecake flavour	L4	Others	NULL
A06LZ	Cheese flavour	L4	Others	NULL
A06LY	Cereals flavour	L4	Others	NULL
A06LX	Celery flavour	L4	Others	NULL
A06LV	Cassis flavour	L4	Others	NULL
A06LT	Carrot flavour	L4	Others	NULL
A06LR	Caramel flavour	L4	Others	NULL
A06LS	Cardamom flavour	L4	Others	NULL
A06LQ	Capsicum flavour	L4	Others	NULL
A06LP	Cappuccino flavour	L4	Others	NULL
A06LN	CafÃ©-au-lait flavour	L4	Others	NULL
A06LL	Buttermilk flavour	L4	Others	NULL
A06LM	Butterscotch flavour	L4	Others	NULL
A06LK	Butter flavour	L4	Others	NULL
A06LJ	Bubblegum flavour	L4	Others	NULL
A06LH	Brown sugar flavour	L4	Others	NULL
A06LF	Brandy orange flavour	L4	Others	NULL
A06LG	Brittle flavour	L4	Others	NULL
A06LE	Brandy flavour	L4	Others	NULL
A06LD	Boysenberry flavour	L4	Others	NULL
A06LC	Bourbon flavour	L4	Others	NULL
A06LB	Blueberry flavour	L4	Others	NULL
A06LA	Blue cheese flavour	L4	Others	NULL
A06KZ	Blood orange flavour	L4	Others	NULL
A06KY	Blackcurrant flavour	L4	Others	NULL
A06KX	Blackberry flavour	L4	Others	NULL
A06KT	Bitter flavour	L4	Others	NULL
A06KV	Black tea flavour	L4	Others	NULL
A06KS	Berries flavour	L4	Others	NULL
A06KQ	Beef flavour	L4	Others	NULL
A06KR	Beef soup flavour	L4	Others	NULL
A06KP	Basil flavour	L4	Others	NULL
A06KN	Barley flavour	L4	Others	NULL
A06KM	Barbeque flavour	L4	Others	NULL
A06KL	Banana flavour	L4	Others	NULL
A06KK	Balsamic vinegar flavour	L4	Others	NULL
A06KJ	Bacon flavour	L4	Others	NULL
A06KH	Avocado flavour	L4	Others	NULL
A06KG	Artichoke flavour	L4	Others	NULL
A06KE	Apricot flavour	L4	Others	NULL
A06KF	Apricot - peach flavour	L4	Others	NULL
A06KD	Apple red flavour	L4	Others	NULL
A06KC	Apple green flavour	L4	Others	NULL
A06KA	Anise flavour	L4	Others	NULL
A06KB	Apple flavour	L4	Others	NULL
A06JZ	Amaretto flavour	L4	Others	NULL
A06JY	Amarena cherry flavour	L4	Others	NULL
A06JX	Almond flavour	L4	Others	NULL
A06JV	Mint-chocolate flavour	L4	Others	NULL
A065N	Barley groats	L4	Whole grain	A000J_WG
A04SE	Other stone fruits (e)	L4	Fruit	A01BS
A04SC	Other spices buds (e)	L4	Others	NULL
A04SB	Other spices roots or rhizome (e)	L4	Others	NULL
A04SA	Other spices fruit and berries (e)	L4	Others	NULL
A04RZ	Other spices seeds (e)	L4	Others	NULL
A04RY	Other tree nuts (e)	L4	Nuts and seeds	A04RH
A04RS	Marine fishes not identified	L4	Fish and seafood	A026T
A04RP	Miscellaneous diadromous fishes	L4	Fish and seafood	A026T
A04RN	Miscellaneous freshwater fishes	L4	Fish and seafood	A026T
A04RL	Other miscellaneous citrus fruit	L4	Fruit	A01BS
A04QY	Cereal flakes and similar	L4	Refined grain	A000J_RG
A04QH	Other liqueurs	L4	Alcoholic beverages	NULL
A04QC	Other wine-like fruit drinks	L4	Alcoholic beverages	NULL
A04QG	Unsweetened flavoured spirits	L4	Alcoholic beverages	NULL
A04PR	Other vegetable juices	L4	Fruit and vegetable juices	NULL
A04PP	Other fruit nectars	L4	Fruit and vegetable juices	NULL
A04PK	Milk fat from other animals	L4	Others	NULL
A04PN	Other fruit juices	L4	Fruit and vegetable juices	NULL
A04PJ	Fats and oils from terrestrial animals	L4	Others	NULL
A04NX	Other processed cheese	L4	Milk and dairy products	A02LR
A04NT	Other ice cream and similar	L4	Milk and dairy products	A02LR
A04NV	Miscellaneous fresh uncured cheeses	L4	Milk and dairy products	A02LR
A04NR	Other dairy concentrate	L4	Milk and dairy products	A02LR
A04NQ	Other dairy powder	L4	Milk and dairy products	A02LR
A04NF	Other cooked cured meat	L4	Processed meat	A01QR_P
A04NE	Other cured meat	L4	Processed meat	A01QR_P
A04MK	Other minor oilseeds	L4	Nuts and seeds	A04RH
A04ML	Other minor oilfruit	L4	Nuts and seeds	A04RH
A04LT	Other red algae	L4	Vegetables	A00FJ
A04LV	Other brown algae	L4	Vegetables	A00FJ
A04LL	Popped cereals	L4	Refined grain	A000J_RG
A04LS	Other green algae	L4	Vegetables	A00FJ
A04LJ	Cereal rolled grains	L4	Whole grain	A000J_WG
A04KY	Single grain bread and rolls	L4	Refined grain	A000J_RG
A04LF	Pasta-like products	L4	Refined grain	A000J_RG
A04KT	Cereal and cereal-like flours not separately listed	L4	Refined grain	A000J_RG
A04KR	Cereals and cereal-like grains not separately listed	L4	Refined grain	A000J_RG
A04KM	Rooibos and similar-	L4	Coffee and tea	NULL
A04KN	Celery seed and similar-	L4	Others	NULL
A04KL	Jasmine infusion flowers and similar-	L4	Coffee and tea	NULL
A04KK	Teas leaves, dry and/or fermented, and similar	L4	Coffee and tea	NULL
A04KG	Rapeseeds and similar-	L4	Nuts and seeds	A04RH
A04KH	Buckwheat and other pseudo-cereals and similar-	L4	Whole grain	A000J_WG
A04KD	Thyme and similar-	L4	Vegetables	A00FJ
A04KF	Tarragon and similar-	L4	Vegetables	A00FJ
A04KB	Celery leaves and similar-	L4	Vegetables	A00FJ
A04JY	Yams and similar-	L4	Others	NULL
A04JX	Cassava roots and similar-	L4	Others	NULL
A04JV	Breadfruits and similar-	L4	Fruit	A01BS
A04JT	Cherimoyas and similar-	L4	Fruit	A01BS
A04JS	Bananas and similar-	L4	Fruit	A01BS
A04JQ	American persimmons and similar-	L4	Fruit	A01BS
A04JP	Litchis and similar-	L4	Fruit	A01BS
A04JN	Jambuls and similar-	L4	Fruit	A01BS
A04JM	Elderberries and similar-	L4	Fruit	A01BS
A04JL	Mulberries (black and white) and similar-	L4	Fruit	A01BS
A04JK	Cranberries and similar-	L4	Fruit	A01BS
A04JJ	Blueberries and similar-	L4	Fruit	A01BS
A04JG	Balsamic vinegar and similar	L4	Seasoning and sauces	NULL
A04JB	Seeds (coffee, cocoa and similar) used for infusions or hot drinks	L4	Coffee and tea	NULL
A04HN	Other milks	L4	Milk and dairy products	A02LT
A04HK	Equine milk	L4	Milk and dairy products	A02LT
A04HD	Other pulses	L4	Legumes	A04RG
A04HG	Cattle milk	L4	Milk and dairy products	A02LT
A04HC	Other Legume vegetables	L4	Legumes	A04RG
A04HB	Other sugar plants	L4	Others	NULL
A04FF	Ratites msm	L4	Others	NULL
A04EX	Goose msm	L4	Others	NULL
A04ED	Turkey msm	L4	Others	NULL
A04EM	Duck msm	L4	Others	NULL
A04CR	Wild boar msm	L4	Others	NULL
A04DT	Chicken msm	L4	Others	NULL
A04BZ	Rabbit msm	L4	Others	NULL
A04CH	Deer msm	L4	Others	NULL
A04BF	Horse msm	L4	Others	NULL
A04BP	Asses-mules-hinnies msm	L4	Others	NULL
A04AM	Sheep msm	L4	Others	NULL
A04AX	Goat msm	L4	Others	NULL
A049T	Bovine msm	L4	Others	NULL
A04AD	Pig msm	L4	Others	NULL
A049B	Mould or micro-fungal cultures	L4	Others	NULL
A048Y	Starter cultures	L4	Others	NULL
A048Z	Yeast cultures	L4	Others	NULL
A048S	Preparations for pickling vegetables	L4	Others	NULL
A048R	Preparations for gelling home-made food	L4	Others	NULL
A048Q	Preparations for raising and flavouring home-made bakery	L4	Others	NULL
A048N	Propellent gas	L4	Others	NULL
A048M	Bulking agent	L4	Others	NULL
A048L	Humectant	L4	Others	NULL
A048K	Firming agent	L4	Others	NULL
A048J	Flour treatment agent	L4	Others	NULL
A048H	Emulsifying salts	L4	Others	NULL
A048G	Glazing agent	L4	Others	NULL
A048F	Anti-foaming agent	L4	Others	NULL
A048D	Anti-caking agent	L4	Others	NULL
A048C	Acidity regulator	L4	Others	NULL
A048B	Acid	L4	Others	NULL
A047Z	Stabiliser	L4	Others	NULL
A047Y	Gelling agent	L4	Others	NULL
A047X	Thickener	L4	Others	NULL
A047K	Carob flavouring	L4	Others	NULL
A047L	Liquorice extract	L4	Others	NULL
A047J	Rum essence	L4	Others	NULL
A047G	Orange essence	L4	Others	NULL
A047H	Lemon essence	L4	Others	NULL
A047E	Vanilla essence	L4	Others	NULL
A045Y	Pickles	L4	Seasoning and sauces	NULL
A047D	Almond essence	L4	Others	NULL
A045Q	Chutneys	L4	Seasoning and sauces	NULL
A045L	Salad dressing, low fat	L4	Seasoning and sauces	NULL
A045B	Barbecue or steak sauces	L4	Seasoning and sauces	NULL
A044P	Tomato ketchup and related sauces	L4	Seasoning and sauces	NULL
A044N	Vinegar, apple	L4	Seasoning and sauces	NULL
A044M	Vinegar, wine	L4	Seasoning and sauces	NULL
A044G	Mustard and related sauces	L4	Seasoning and sauces	NULL
A044C	Tomato-containing cooked sauces	L4	Seasoning and sauces	NULL
A044E	Vegetables-based cooked sauce	L4	Seasoning and sauces	NULL
A043Z	Continental european brown cooked sauce, gravy	L4	Seasoning and sauces	NULL
A043S	Gravy browning	L4	Seasoning and sauces	NULL
A043T	Gravy instant granules	L4	Seasoning and sauces	NULL
A043K	Miscellaneous savoury extracts	L4	Seasoning and sauces	NULL
A043R	Gravy thickener	L4	Seasoning and sauces	NULL
A043J	Stock cubes or granulate, vegetables	L4	Seasoning and sauces	NULL
A042Y	Seasoning mixes	L4	Seasoning and sauces	NULL
A042P	Salt	L4	Seasoning and sauces	NULL
A042M	Prepared mixed egg/meat/fish/vegetable salad	L4	Composite dishes	NULL
A042L	Prepared meat salad	L4	Composite dishes	NULL
A042K	Prepared nut salad	L4	Composite dishes	NULL
A042H	Prepared pasta salad	L4	Composite dishes	NULL
A042J	Prepared rice salad	L4	Composite dishes	NULL
A042G	Prepared legume (beans) salad	L4	Composite dishes	NULL
A042E	Ceasar salad	L4	Composite dishes	NULL
A042F	Greek salad	L4	Composite dishes	NULL
A042D	Mixed vegetable salad	L4	Composite dishes	NULL
A042A	Fruit soup	L4	Composite dishes	NULL
A042C	Mixed green salad	L4	Composite dishes	NULL
A041Z	Dairy/egg soup	L4	Composite dishes	NULL
A041Y	Cereal products and grains based soup	L4	Composite dishes	NULL
A041X	Fish soup	L4	Composite dishes	NULL
A041R	Mushroom soup	L4	Composite dishes	NULL
A041T	Meat soup	L4	Composite dishes	NULL
A041Q	Legume (beans) soup	L4	Composite dishes	NULL
A041P	Potato soup	L4	Composite dishes	NULL
A041N	Tomato soup	L4	Composite dishes	NULL
A040Z	Rice based dishes, cooked	L4	Composite dishes	NULL
A041M	Onion soup	L4	Composite dishes	NULL
A040N	Pasta based dishes, cooked	L4	Composite dishes	NULL
A040C	Finger food	L4	Composite dishes	NULL
A03ZN	Pizza and pizza-like dishes	L4	Composite dishes	NULL
A03YV	Mushroom salad	L4	Composite dishes	NULL
A03YZ	Sandwich and sandwich-like dishes	L4	Composite dishes	NULL
A03YS	Mushroom based dishes	L4	Composite dishes	NULL
A03YJ	Egg based dishes	L4	Composite dishes	NULL
A03XX	Vegetable based dishes	L4	Composite dishes	NULL
A03XJ	Fish and seafood based dishes	L4	Composite dishes	NULL
A03VV	Meat based dishes	L4	Composite dishes	NULL
A03VM	Legumes based dishes	L4	Composite dishes	NULL
A03VD	Potato based dishes	L4	Composite dishes	NULL
A03TQ	Dairy imitates other than milks	L4	Others	NULL
A03TH	Milk imitates	L4	Others	NULL
A03TG	Textured fungal proteins	L4	Others	NULL
A03TB	Yeast based formulations	L4	Others	NULL
A03TF	Textured soy protein	L4	Others	NULL
A03SZ	Coenzyme q10 formulations	L4	Others	NULL
A03TA	Enzyme-based formulations	L4	Others	NULL
A03SY	Protein and amino acids supplements	L4	Others	NULL
A03SX	Formulations containing special fatty acids (e.g. Omega-3, essential fatty acids)	L4	Others	NULL
A03SV	Other common supplements	L4	Others	NULL
A03SS	Herbal formulations and plant extracts	L4	Others	NULL
A03ST	Algae based formulations (e.g. Spirulina, chlorella)	L4	Others	NULL
A03SR	Fiber supplements	L4	Others	NULL
A03SQ	Bee-produced formulations	L4	Others	NULL
A03SN	Combination of vitamin and mineral only supplements	L4	Others	NULL
A03SM	Mineral only supplements	L4	Others	NULL
A03SL	Vitamin only supplements	L4	Others	NULL
A03SG	Formulas for metabolic disorders	L4	Others	NULL
A03SH	Oral rehydration products	L4	Others	NULL
A03SF	Nutritionally incomplete formulae	L4	Others	NULL
A03SE	Nutritionally complete formulae	L4	Others	NULL
A03SC	Carnitine or creatine-based supplement for sports people	L4	Others	NULL
A03SB	Micronutrients supplement for sports people	L4	Others	NULL
A03SA	Protein and protein components for sports people	L4	Others	NULL
A03RZ	Carbohydrate-electrolyte solutions for sports people	L4	Others	NULL
A03RY	Carbohydrate-rich energy food products for sports people	L4	Others	NULL
A03RV	Single meal replacement for weight reduction	L4	Others	NULL
A03RT	Total daily diet replacement for weight reduction	L4	Others	NULL
A03QQ	Follow-on formulae, liquid	L4	Others	NULL
A03QK	Follow-on formulae, powder	L4	Others	NULL
A03QE	Infant formulae, liquid	L4	Others	NULL
A03PZ	Infant formulae, powder	L4	Others	NULL
A03PT	Sangria	L4	Alcoholic beverages	NULL
A03PS	Punch	L4	Alcoholic beverages	NULL
A03PR	Mixtures of beer with other alcoholic drinks	L4	Alcoholic beverages	NULL
A03PA	Cream liqueur	L4	Alcoholic beverages	NULL
A03NZ	Egg liqueur	L4	Alcoholic beverages	NULL
A03NY	Coffee liqueur	L4	Alcoholic beverages	NULL
A03NX	Chocolate liqueur	L4	Alcoholic beverages	NULL
A03NV	Herb liqueur	L4	Alcoholic beverages	NULL
A03NT	Fruit liqueur	L4	Alcoholic beverages	NULL
A03NN	Ice wine and raisin wine	L4	Alcoholic beverages	NULL
A03NG	Fortified and liqueur wines	L4	Alcoholic beverages	NULL
A03NE	Perry	L4	Alcoholic beverages	NULL
A03MZ	Sparkling wine	L4	Alcoholic beverages	NULL
A03ND	Cider	L4	Alcoholic beverages	NULL
A03MV	Wine, white	L4	Alcoholic beverages	NULL
A03MX	Wine, red	L4	Alcoholic beverages	NULL
A03MY	Wine, rosÃ©	L4	Alcoholic beverages	NULL
A03MQ	Shandy	L4	Alcoholic beverages	NULL
A03MR	Mixed beer drinks	L4	Alcoholic beverages	NULL
A03ML	Stout beer	L4	Alcoholic beverages	NULL
A03MM	Wheat beer	L4	Alcoholic beverages	NULL
A03MP	Low-malt beers	L4	Alcoholic beverages	NULL
A03MC	Lager beer	L4	Alcoholic beverages	NULL
A03MH	Ale beer	L4	Alcoholic beverages	NULL
A03LX	Valerian root infusion	L4	Coffee and tea	NULL
A03LY	Ginseng root infusion	L4	Coffee and tea	NULL
A03LV	Gingko infusion	L4	Coffee and tea	NULL
A03LT	Rooibos infusion	L4	Coffee and tea	NULL
A03LS	Lemon verbena infusion	L4	Coffee and tea	NULL
A03LR	MatÃ© infusion	L4	Coffee and tea	NULL
A03LQ	Strawberry leaves infusion	L4	Coffee and tea	NULL
A03LP	Lime blossoms infusion	L4	Coffee and tea	NULL
A03LN	Elderflowers infusion	L4	Coffee and tea	NULL
A03LM	Rose infusion	L4	Coffee and tea	NULL
A03LL	Hibiscus infusion	L4	Coffee and tea	NULL
A03LK	Fruit infusion	L4	Coffee and tea	NULL
A03LH	Camomile infusion	L4	Coffee and tea	NULL
A03LJ	Jasmine infusion	L4	Coffee and tea	NULL
A03LF	Tea infusion with added flavouring ingredients	L4	Coffee and tea	NULL
A03LE	Tea, decaffeinated, infusion	L4	Coffee and tea	NULL
A03LD	Non-fermented tea, infusion	L4	Coffee and tea	NULL
A03LC	Fermented tea infusion	L4	Coffee and tea	NULL
A03LA	Hot chocolate with added ingredients	L4	Coffee and tea	NULL
A03KZ	Hot chocolate	L4	Coffee and tea	NULL
A03KP	Minor coffee imitates infusions	L4	Coffee and tea	NULL
A03KN	Chicory coffee infusion	L4	Coffee and tea	NULL
A03KM	Malt coffee infusion	L4	Coffee and tea	NULL
A03KK	Iced coffee	L4	Coffee and tea	NULL
A03KG	Coffee with milk or cream	L4	Coffee and tea	NULL
A03KF	Coffee beverage decaffeinated	L4	Coffee and tea	NULL
A03KE	Instant coffee (beverage)	L4	Coffee and tea	NULL
A03KD	Coffee (weak strength) beverage	L4	Coffee and tea	NULL
A03KC	Coffee (average strength) beverage	L4	Coffee and tea	NULL
A03KB	Coffee espresso (beverage)	L4	Coffee and tea	NULL
A03JY	Herbal infusion materials from any other parts of the plant	L4	Coffee and tea	NULL
A03JX	Other Herbal infusion materials from roots	L4	Coffee and tea	NULL
A03JR	Other Herbal infusion materials from leaves and herbs	L4	Coffee and tea	NULL
A03JJ	Other Herbal infusion materials from flowers	L4	Coffee and tea	NULL
A03HX	Tea powder ingredients and extracts	L4	Coffee and tea	NULL
A03HH	Cocoa beverage-preparation, powder	L4	Coffee and tea	NULL
A03HD	Mixed coffee imitates	L4	Coffee and tea	NULL
A03GX	Minor imitate coffee ingredients	L4	Coffee and tea	NULL
A03GT	Malt coffee ingredient	L4	Coffee and tea	NULL
A03GV	Chicory coffee ingredient	L4	Coffee and tea	NULL
A03GF	Powdered drink bases	L4	Softdrinks	A04PY
A03GC	Fortified bottled water	L4	Drinking water	NULL
A03GE	Liquid drink bases (including concentrates and home-made preparations)	L4	Softdrinks	A04PY
A03GB	Isotonic and sport drinks	L4	Softdrinks	A04PY
A03GA	Energy drinks	L4	Softdrinks	A04PY
A03DY	Flavoured bottled water	L4	Drinking water	NULL
A03FQ	Cola-type drinks	L4	Softdrinks	A04PY
A03DT	Bottled drinking water	L4	Drinking water	NULL
A03DQ	Natural mineral water	L4	Drinking water	NULL
A03DP	Well water	L4	Drinking water	NULL
A03DN	Filtered tap water	L4	Drinking water	NULL
A03DL	Tap water	L4	Drinking water	NULL
A03DE	Mixed juices with added ingredients	L4	Fruit and vegetable juices	NULL
A03DB	Mixed fruit and vegetable juices	L4	Fruit and vegetable juices	NULL
A03DA	Dehydrated/powdered vegetable juice	L4	Fruit and vegetable juices	NULL
A03CZ	Vegetable juice concentrate	L4	Fruit and vegetable juices	NULL
A03CS	Mixed vegetable juice	L4	Fruit and vegetable juices	NULL
A03CK	Juice, carrot	L4	Fruit and vegetable juices	NULL
A03CJ	Juice, tomato	L4	Fruit and vegetable juices	NULL
A03CG	Dehydrated/powdered fruit juice	L4	Fruit and vegetable juices	NULL
A03BN	Fruit juice concentrates	L4	Fruit and vegetable juices	NULL
A03BD	Nectar, apple	L4	Fruit and vegetable juices	NULL
A03BF	Nectar, mango	L4	Fruit and vegetable juices	NULL
A03BC	Nectar, apricot	L4	Fruit and vegetable juices	NULL
A03AN	Mixed fruit juice	L4	Fruit and vegetable juices	NULL
A03AM	Juice, orange	L4	Fruit and vegetable juices	NULL
A03AL	Juice, grapefruit	L4	Fruit and vegetable juices	NULL
A03AJ	Juice, lime	L4	Fruit and vegetable juices	NULL
A03AK	Juice, grape	L4	Fruit and vegetable juices	NULL
A03AH	Juice, lemon	L4	Fruit and vegetable juices	NULL
A03AG	Juice, citrus	L4	Fruit and vegetable juices	NULL
A03AF	Juice, pineapple	L4	Fruit and vegetable juices	NULL
A03AE	Juice, prune	L4	Fruit and vegetable juices	NULL
A03AD	Juice, pomegranate	L4	Fruit and vegetable juices	NULL
A03AB	Juice, peach	L4	Fruit and vegetable juices	NULL
A03AC	Juice, pear	L4	Fruit and vegetable juices	NULL
A03AA	Juice, passion fruit	L4	Fruit and vegetable juices	NULL
A039Z	Juice, nectarine	L4	Fruit and vegetable juices	NULL
A039Y	Juice, mango	L4	Fruit and vegetable juices	NULL
A039V	Juice, elderberry	L4	Fruit and vegetable juices	NULL
A039X	Juice, guava	L4	Fruit and vegetable juices	NULL
A039T	Juice, cranberry	L4	Fruit and vegetable juices	NULL
A039S	Juice, blackberry	L4	Fruit and vegetable juices	NULL
A039R	Juice, red currant	L4	Fruit and vegetable juices	NULL
A039P	Juice, black currant	L4	Fruit and vegetable juices	NULL
A039M	Juice, apple	L4	Fruit and vegetable juices	NULL
A039N	Juice, apricot	L4	Fruit and vegetable juices	NULL
A039J	Blended frying oil/fats	L4	Spreadable fats	NULL
A039H	Functional vegetable margarines/fats	L4	Spreadable fats	NULL
A039G	Shortening and similar baking fats	L4	Spreadable fats	NULL
A039F	Butter and margarine/oil blends	L4	Spreadable fats	NULL
A039E	Blended margarine	L4	Spreadable fats	NULL
A039D	Traditional margarine	L4	Spreadable fats	NULL
A038V	Cow milk fat (not emulsified)	L4	Others	NULL
A037L	Other plant oils	L4	Vegetable fats and oils	NULL
A038K	Fats and oils from marine animals	L4	Fish and seafood	NULL
A036T	Seed oils	L4	Vegetable fats and oils	NULL
A036P	Olive oils	L4	Vegetable fats and oils	NULL
A036K	Sorbet	L4	Sweets	NULL
A036L	Granita	L4	Sweets	NULL
A036H	Gelatine dessert	L4	Sweets	NULL
A036G	Dessert halva	L4	Sweets	NULL
A036E	Oil seed mass	L4	Sweets	NULL
A036D	Florentine biscuit mass	L4	Sweets	NULL
A036C	Macaroon mass	L4	Sweets	NULL
A036B	Nut mass	L4	Sweets	NULL
A035Z	Truffle mass	L4	Sweets	NULL
A036A	Meringue mixture	L4	Sweets	NULL
A035Y	Brittle mass	L4	Sweets	NULL
A035X	Fondant mass	L4	Sweets	NULL
A035V	Marshmallow mass	L4	Sweets	NULL
A035T	Nougat raw mass	L4	Sweets	NULL
A035S	White nougat mass	L4	Sweets	NULL
A035R	Chocolate mass	L4	Sweets	NULL
A035Q	Liquorice mass	L4	Sweets	NULL
A035G	Sugar cotton	L4	Sweets	NULL
A035P	Marzipan raw mass	L4	Sweets	NULL
A035D	Nougat	L4	Sweets	NULL
A035E	Nuts-seeds based halva	L4	Sweets	NULL
A035C	Fudge	L4	Sweets	NULL
A035B	Toffee	L4	Sweets	NULL
A034Z	Caramel, hard	L4	Sweets	NULL
A035A	Caramel, soft	L4	Sweets	NULL
A034X	Hard candies	L4	Sweets	NULL
A034Y	Marzipan	L4	Sweets	NULL
A034T	Chocolate substitutes	L4	Sweets	NULL
A033Z	Syrups	L4	Sweets	NULL
A033Q	Minor honey types	L4	Sweets	NULL
A033S	Molasses	L4	Sweets	NULL
A033P	Comb honey	L4	Sweets	NULL
A033N	Honeydew honey	L4	Sweets	NULL
A033M	Honey, blended	L4	Sweets	NULL
A033L	Honey, polyfloral	L4	Sweets	NULL
A033K	Honey, monofloral	L4	Sweets	NULL
A032Z	Polyols	L4	Sweets	NULL
A032S	Mono- di-saccharides other than sucrose	L4	Sweets	NULL
A032H	Sucrose (common sugar)	L4	Sweets	NULL
A032E	Manufactured solid egg roll	L4	Eggs and egg products	A031E
A032D	Poached eggs	L4	Eggs and egg products	A031E
A032C	Fried eggs	L4	Eggs and egg products	A031E
A031Z	Hen egg white, dried	L4	Eggs and egg products	A031E
A032B	Boiled eggs	L4	Eggs and egg products	A031E
A031Y	Hen egg yolk, dried	L4	Eggs and egg products	A031E
A031X	Hen egg mixed whole, dried	L4	Eggs and egg products	A031E
A031L	Eggs from other eggs producer birds	L4	Eggs and egg products	A031E
A031K	Quail eggs	L4	Eggs and egg products	A031E
A031G	Hen eggs	L4	Eggs and egg products	A031E
A031H	Duck eggs	L4	Eggs and egg products	A031E
A031J	Geese eggs	L4	Eggs and egg products	A031E
A031D	Processed cheese wedges and similar	L4	Milk and dairy products	A02LR
A031C	Processed cheese, spreadable	L4	Milk and dairy products	A02LR
A02ST	Firm - ripened cheeses	L4	Milk and dairy products	A02LR
A031B	Processed cheese, sliceable	L4	Milk and dairy products	A02LR
A02RH	Soft - ripened cheese	L4	Milk and dairy products	A02LR
A02RB	Soft brined cheese (feta type)	L4	Milk and dairy products	A02LR
A02RE	Firm brined cheese (ricotta salata type)	L4	Milk and dairy products	A02LR
A02QM	Skyr	L4	Milk and dairy products	A02LR
A02QL	Ricotta	L4	Milk and dairy products	A02LR
A02QK	Quark	L4	Milk and dairy products	A02LR
A02QJ	Mozzarella	L4	Milk and dairy products	A02LR
A02QH	Mascarpone	L4	Milk and dairy products	A02LR
A02QG	Cottage cheese	L4	Milk and dairy products	A02LR
A02QD	Milkshakes	L4	Milk and dairy products	A02LR
A02QC	Frozen yoghurt	L4	Milk and dairy products	A02LR
A02QB	Ice cream, milk-imitate based	L4	Milk and dairy products	A02LR
A02QA	Ice cream, milk-based	L4	Milk and dairy products	A02LR
A02PY	Starchy pudding	L4	Milk and dairy products	A02LR
A02PX	Custard	L4	Milk and dairy products	A02LR
A02PN	Whey powder	L4	Milk and dairy products	A02LR
A02PM	Cream powder	L4	Milk and dairy products	A02LR
A02PJ	Milk powder	L4	Milk and dairy products	A02LR
A02PG	Condensed milk (sometimes with added sugars)	L4	Milk and dairy products	A02LR
A02PF	Evaporated milk (liquid, unsweetened)	L4	Milk and dairy products	A02LR
A02NT	Traditional sour milk products	L4	Milk and dairy products	A02LR
A02NR	Probiotic milk-like drinks	L4	Milk and dairy products	A02LR
A02NE	Yoghurt	L4	Milk and dairy products	A02LR
A02NQ	Yoghurt drinks, including sweetened and/or flavoured variants	L4	Milk and dairy products	A02LR
A02ND	Flavoured sour cream	L4	Milk and dairy products	A02LR
A02NC	CrÃ©me fraiche and other mild variants of sour cream	L4	Milk and dairy products	A02LR
A02NB	Sour cream, plain	L4	Milk and dairy products	A02LR
A02MY	Cultured buttermilk	L4	Milk and dairy products	A02LR
A02MX	Traditional buttermilk (churning)	L4	Milk and dairy products	A02LR
A02MT	Flavoured whey	L4	Milk and dairy products	A02LR
A02MR	Whey, sweet	L4	Milk and dairy products	A02LR
A02MS	Whey, sour	L4	Milk and dairy products	A02LR
A02MP	Flavoured milks	L4	Milk and dairy products	A02LT
A02MN	Cream sprayable	L4	Milk and dairy products	A02LR
A02MM	Cream with other ingredients	L4	Milk and dairy products	A02LR
A02ML	Cream, plain	L4	Milk and dairy products	A02LR
A02MB	Goat milk	L4	Milk and dairy products	A02LT
A02LK	Snails	L4	Fish and seafood	A026T
A02LJ	Crocodiles	L4	Fish and seafood	A026T
A02LD	Turtles	L4	Fish and seafood	A026T
A02KR	Frogs meat	L4	Fish and seafood	A026T
A02LC	Snakes	L4	Fish and seafood	A026T
A02KN	Marine mammals meat	L4	Red meat	A0EYF
A02JP	Dried fish	L4	Fish and seafood	A026T
A02JH	Squids	L4	Fish and seafood	A026T
A02JA	Cuttlefishes	L4	Fish and seafood	A026T
A02JD	Octopuses	L4	Fish and seafood	A026T
A02HV	Scallop, queen	L4	Fish and seafood	A026T
A02HX	Scallop, sea	L4	Fish and seafood	A026T
A02HT	Scallop, new zealand	L4	Fish and seafood	A026T
A02HR	Scallop, giant pacific	L4	Fish and seafood	A026T
A02HS	Scallop, great	L4	Fish and seafood	A026T
A02HP	Scallop, australian	L4	Fish and seafood	A026T
A02HQ	Scallop, bay	L4	Fish and seafood	A026T
A02HM	Oyster, pacific cupped	L4	Fish and seafood	A026T
A02HL	Oyster, sydney rock	L4	Fish and seafood	A026T
A02HK	Oyster, portuguese cupped	L4	Fish and seafood	A026T
A02HJ	Oyster, european	L4	Fish and seafood	A026T
A02HH	Ovine milk	L4	Milk and dairy products	A02LT
A02HA	Clams	L4	Fish and seafood	A026T
A02HC	Cockle and arkshell	L4	Fish and seafood	A026T
A02GX	Water snails, conches and whelks	L4	Fish and seafood	A026T
A02GV	Limpet	L4	Fish and seafood	A026T
A02GB	Shrimps, common	L4	Fish and seafood	A026T
A02GT	Abalone	L4	Fish and seafood	A026T
A02GA	White shrimp	L4	Fish and seafood	A026T
A02FZ	Prawn, northern	L4	Fish and seafood	A026T
A02FY	Prawn, giant tiger	L4	Fish and seafood	A026T
A02FV	Spiny and rock lobsters	L4	Fish and seafood	A026T
A02FT	Slipper lobster	L4	Fish and seafood	A026T
A02FP	Lobsters	L4	Fish and seafood	A026T
A02FN	Squat lobsters	L4	Fish and seafood	A026T
A02FK	Barnacle	L4	Fish and seafood	A026T
A02FH	Freshwater shrimps or prawns	L4	Fish and seafood	A026T
A02FG	Freshwater crayfishes	L4	Fish and seafood	A026T
A02FF	Freshwater crabs	L4	Fish and seafood	A026T
A02EZ	Shad roe	L4	Fish and seafood	A026T
A02FA	Sturgeon roe	L4	Fish and seafood	A026T
A02EY	Salmon roe, atlantic	L4	Fish and seafood	A026T
A02EV	Mullet roe	L4	Fish and seafood	A026T
A02EX	Salmon roe, pacific	L4	Fish and seafood	A026T
A02ET	Mackerel roe	L4	Fish and seafood	A026T
A02ES	Herring roe	L4	Fish and seafood	A026T
A02ER	Flounder roe	L4	Fish and seafood	A026T
A02EQ	Dolphinfish roe	L4	Fish and seafood	A026T
A02EP	Cod roe	L4	Fish and seafood	A026T
A02EN	Bluefish roe	L4	Fish and seafood	A026T
A02EL	Cod liver	L4	Fish and seafood	A026T
A02EK	Shark liver	L4	Fish and seafood	A026T
A02BT	Cods, hakes, haddocks	L4	Fish and seafood	A026T
A02BM	Miscellaneous pelagic marine fishes	L4	Fish and seafood	A026T
A02AG	Miscellaneous demersal marine fishes	L4	Fish and seafood	A026T
A02AR	Flounders, halibuts, soles	L4	Fish and seafood	A026T
A029S	Miscellaneous coastal marine fishes	L4	Fish and seafood	A026T
A028G	River eels	L4	Fish and seafood	A026T
A029A	Shads	L4	Fish and seafood	A026T
A026R	Pate, pork liver	L4	Processed meat	A01QR_P
A026S	Liver cheese	L4	Processed meat	A01QR_P
A026Q	Pate, chicken liver	L4	Processed meat	A01QR_P
A026P	Pate, goose liver	L4	Processed meat	A01QR_P
A026L	Meat spread	L4	Processed meat	A01QR_P
A026A	Pre-cooked sausages to be cooked before consumption	L4	Processed meat	A01QR_P
A025N	Sliceable or firm cooked sausages	L4	Processed meat	A01QR_P
A025K	Spreadable cooked sausages	L4	Processed meat	A01QR_P
A025J	Cooked sausages (generic)	L4	Processed meat	A01QR_P
A024V	Cured ripened raw sausages	L4	Processed meat	A01QR_P
A024Q	Cured unripened raw sausages	L4	Processed meat	A01QR_P
A024N	Fresh bratwurst	L4	Processed meat	A01QR_P
A024M	Chipolata-type sausage	L4	Processed meat	A01QR_P
A024K	Fresh bulk sausages	L4	Processed meat	A01QR_P
A024L	Breakfast-type sausage	L4	Processed meat	A01QR_P
A024J	Fresh spiced sausages in casing	L4	Processed meat	A01QR_P
A024H	Italian-style sausage	L4	Processed meat	A01QR_P
A023Z	Cooked cured (or seasoned) ovine meat	L4	Processed meat	A01QR_P
A023S	Cooked cured (or seasoned) poultry meat	L4	Processed meat	A01QR_P
A023P	Cooked cured (or seasoned) bovine meat	L4	Processed meat	A01QR_P
A023H	Cooked cured (or seasoned) pork meat	L4	Processed meat	A01QR_P
A023E	Cured seasoned poultry meat	L4	Processed meat	A01QR_P
A022S	Cured seasoned pork meat	L4	Processed meat	A01QR_P
A023B	Cured seasoned bovine meat	L4	Processed meat	A01QR_P
A022Q	Turkey meat, dried	L4	Others	NULL
A022P	Pig meat, dried	L4	Others	NULL
A022M	Bovine meat, dried	L4	Others	NULL
A022N	Horse meat, dried	L4	Others	NULL
A022F	Goose, other slaughtering products	L4	Poultry	NULL
A022D	Turkey, other slaughtering products	L4	Poultry	NULL
A022E	Duck, other slaughtering products	L4	Poultry	NULL
A022A	Poultry skin	L4	Poultry	NULL
A022B	Chicken, other slaughtering products	L4	Poultry	NULL
A021X	Wild boar, other slaughtering products	L4	Red meat	A0EYF
A021V	Deer, other slaughtering products	L4	Red meat	A0EYF
A021Q	Asses-mules-hinnies, other slaughtering products	L4	Red meat	A0EYF
A021R	Rabbit, other slaughtering products	L4	Red meat	A0EYF
A021L	Horse, other slaughtering products	L4	Red meat	A0EYF
A021K	Equine other slaughtering products (generic)	L4	Red meat	A0EYF
A021J	Goat other slaughtering products	L4	Red meat	A0EYF
A021H	Sheep other slaughtering products	L4	Red meat	A0EYF
A021A	Pig other slaughtering products	L4	Red meat	A0EYF
A020R	Bovine other slaughtering products	L4	Red meat	A0EYF
A020K	Ratites edible offal, non-muscle, other than liver and kidney	L4	Others	NULL
A020J	Goose edible offal, non-muscle, other than liver and kidney	L4	Others	NULL
A020H	Duck edible offal, non-muscle, other than liver and kidney	L4	Others	NULL
A020G	Turkey edible offal, non-muscle, other than liver and kidney	L4	Others	NULL
A020F	Chicken edible offal, non-muscle, other than liver and kidney	L4	Others	NULL
A020C	Wild boar edible offal, non-muscle, other than liver and kidney	L4	Red meat	A0EYF
A020B	Deer edible offal, non-muscle, other than liver and kidney	L4	Red meat	A0EYF
A01ZZ	Camel edible offal, non-muscle, other than liver and kidney	L4	Red meat	A0EYF
A01ZX	Rabbit edible offal, non-muscle, other than liver and kidney	L4	Red meat	A0EYF
A01ZS	Equine edible offal, non-muscle, other than liver and kidney	L4	Red meat	A0EYF
A01ZR	Goat edible offal, non-muscle, other than liver and kidney	L4	Red meat	A0EYF
A01ZQ	Sheep edible offal, non-muscle, other than liver and kidney	L4	Red meat	A0EYF
A01ZP	Pig edible offal, non-muscle, other than liver and kidney	L4	Red meat	A0EYF
A01ZM	Bovine edible offal, non-muscle, other than liver and kidney	L4	Red meat	A0EYF
A01ZG	Ratites kidney	L4	Others	NULL
A01ZE	Duck kidney	L4	Others	NULL
A01ZF	Goose kidney	L4	Others	NULL
A01ZD	Turkey kidney	L4	Others	NULL
A01ZC	Chicken kidney	L4	Others	NULL
A01YZ	Wild boar kidney	L4	Red meat	A0EYF
A01YT	Rabbit kidney	L4	Red meat	A0EYF
A01YY	Deer kidney	L4	Red meat	A0EYF
A01YQ	Equine kidney	L4	Red meat	A0EYF
A01YP	Goat kidney	L4	Red meat	A0EYF
A01YN	Sheep kidney	L4	Red meat	A0EYF
A01YM	Pig kidney	L4	Red meat	A0EYF
A01YD	Ratites liver	L4	Poultry	NULL
A01YJ	Bovine kidney	L4	Red meat	A0EYF
A01YC	Goose liver	L4	Poultry	NULL
A01YB	Duck liver	L4	Poultry	NULL
A01YA	Turkey liver	L4	Poultry	NULL
A01XT	Deer liver	L4	Red meat	A0EYF
A01XV	Wild boar liver	L4	Red meat	A0EYF
A01XZ	Chicken liver	L4	Poultry	NULL
A01XM	Equine liver	L4	Red meat	A0EYF
A01XQ	Rabbit liver	L4	Red meat	A0EYF
A01XJ	Pig liver	L4	Red meat	A0EYF
A01XK	Sheep liver	L4	Red meat	A0EYF
A01XL	Goat liver	L4	Red meat	A0EYF
A01XB	Bovine and pig, fresh fat tissue	L4	Others	NULL
A01XF	Bovine liver	L4	Red meat	A0EYF
A01VN	Hare fresh fat tissue	L4	Others	NULL
A01VQ	Poultry fat tissue	L4	Others	NULL
A01VL	Deer, fresh fat tissue	L4	Others	NULL
A01VM	Wild boar, fresh fat tissue	L4	Others	NULL
A01VG	Rabbit, fresh fat tissue	L4	Others	NULL
A01VJ	Camel fat tissue	L4	Others	NULL
A01VC	Goat fat tissue	L4	Others	NULL
A01VD	Equine fat tissue	L4	Others	NULL
A01VA	Pig fat tissue	L4	Others	NULL
A01VB	Sheep fat tissue	L4	Others	NULL
A01TQ	Mixed beef and mutton/lamb fresh meat	L4	Red meat	A0EYF
A01TX	Bovine fat tissue	L4	Others	NULL
A01TN	Bovine and pig fresh meat	L4	Red meat	A0EYF
A01TP	Mixed pork and mutton/lamb fresh meat	L4	Red meat	A0EYF
A01TJ	Grouse fresh meat	L4	Poultry	NULL
A01TK	Ptarmigan fresh meat	L4	Poultry	NULL
A01TG	Mallard fresh meat	L4	Poultry	NULL
A01TH	Snipe fresh meat	L4	Poultry	NULL
A01SN	Poultry fresh meat (muscle meat)	L4	Poultry	NULL
A01TF	Wild goose fresh meat	L4	Poultry	NULL
A01SL	Moufflon fresh meat	L4	Red meat	A0EYF
A01SM	Chamois fresh meat	L4	Red meat	A0EYF
A01SH	Wild boar fresh meat	L4	Red meat	A0EYF
A01SJ	Hare fresh meat	L4	Red meat	A0EYF
A01RT	Camel fresh meat	L4	Red meat	A0EYF
A01RY	Llama or lama fresh meat	L4	Red meat	A0EYF
A01SA	Deer fresh meat	L4	Red meat	A0EYF
A01RQ	Rabbit fresh meat	L4	Red meat	A0EYF
A01RS	Kangaroo fresh meat	L4	Red meat	A0EYF
A01RL	Goat fresh meat	L4	Red meat	A0EYF
A01RM	Equine fresh meat	L4	Red meat	A0EYF
A01RG	Pig fresh meat	L4	Red meat	A0EYF
A01RH	Sheep fresh meat	L4	Red meat	A0EYF
A01QQ	Chocolate coated dried fruit	L4	Fruit	A01BS
A01QV	Bovine fresh meat	L4	Red meat	A0EYF
A01QP	Fruit preparations for fillings and/or flavouring	L4	Fruit	A01BS
A01QN	Fermented fruit products	L4	Fruit	A01BS
A01QM	Fruit in vinegar or brine	L4	Fruit	A01BS
A01QL	Other fruit spreads	L4	Fruit	A01BS
A01QJ	Fruit or fruit-vegetable puree	L4	Fruit	A01BS
A01QH	Fruit chips	L4	Fruit	A01BS
A01QF	Mixed dried fruits	L4	Fruit	A01BS
A01QG	Fruit salad	L4	Composite dishes	NULL
A01QE	Citrus fruit peel	L4	Fruit	A01BS
A01PS	Candied fruits	L4	Fruit	A01BS
A01PD	Compote of fruit / vegetables	L4	Fruit	A01BS
A01NN	Canned or jarred fruit	L4	Fruit	A01BS
A01NJ	Marmalade	L4	Fruit	A01BS
A01MM	Jam of fruit / vegetables	L4	Fruit	A01BS
A01MJ	Dried bananas	L4	Fruit	A01BS
A01MK	Dried mangoes	L4	Fruit	A01BS
A01MH	Dried pears	L4	Fruit	A01BS
A01MG	Dried figs	L4	Fruit	A01BS
A01MF	Dried dates	L4	Fruit	A01BS
A01ME	Dried vine fruits (raisins etc.)	L4	Fruit	A01BS
A01MD	Dried apricots	L4	Fruit	A01BS
A01MC	Dried apples	L4	Fruit	A01BS
A01MB	Dried prunes	L4	Fruit	A01BS
A01LV	Other Miscellaneous fruits with inedible peel, large	L4	Fruit	A01BS
A01LN	Guavas and similar-	L4	Fruit	A01BS
A01KG	Other Miscellaneous fruits with inedible peel, small	L4	Fruit	A01BS
A01HP	Kaki and similar-	L4	Fruit	A01BS
A01JA	Other Miscellaneous fruits with edible peel	L4	Fruit	A01BS
A01HL	Carambolas and similar-	L4	Fruit	A01BS
A01HJ	Kumquats and similar-	L4	Fruit	A01BS
A01HB	Other Stone fruits	L4	Fruit	A01BS
A01HH	Table olives and similar-	L4	Fruit	A01BS
A01GL	Peaches and similar-	L4	Fruit	A01BS
A01GP	Plums and similar-	L4	Fruit	A01BS
A01GB	Other not listed other small fruits and berries	L4	Fruit	A01BS
A01GG	Cherries and similar-	L4	Fruit	A01BS
A01FQ	Gooseberries and similar-	L4	Fruit	A01BS
A01FR	Rose hips and similar-	L4	Fruit	A01BS
A01DZ	Strawberries and similar-	L4	Fruit	A01BS
A01ED	Cane fruits	L4	Fruit	A01BS
A01DS	Other Pome fruits	L4	Fruit	A01BS
A01DV	Grapes and similar fruits	L4	Fruit	A01BS
A01DH	Apples and similar-	L4	Fruit	A01BS
A01DN	Pears and similar-	L4	Fruit	A01BS
A01DF	Other Citrus fruits	L4	Fruit	A01BS
A01CX	Grapefruits and similar-	L4	Fruit	A01BS
A01CP	Oranges and similar-	L4	Fruit	A01BS
A01CB	Mandarins and similar-	L4	Fruit	A01BS
A01BX	Lemons and similar-	L4	Fruit	A01BS
A01BH	Chickpea flour	L4	Legumes	A04RG
A01BK	Coconut milk (cocos nucifera) liquid	L4	Fruit and vegetable juices	NULL
A01BE	Canned or jarred chickpea	L4	Legumes	A04RG
A01BD	Canned or jarred lentils	L4	Legumes	A04RG
A01BC	Canned or jarred peas	L4	Legumes	A04RG
A01BB	Canned or jarred common beans	L4	Legumes	A04RG
A01AX	Other Aril spices	L4	Others	NULL
A01AN	Other Bud spices	L4	Others	NULL
A01AQ	Flower pistil spices	L4	Others	NULL
A019Y	Other Bark spices	L4	Others	NULL
A01AD	Other Root and rhizome spices	L4	Others	NULL
A019M	Other fruit spices	L4	Others	NULL
A019T	Cinnamon bark and similar-	L4	Others	NULL
A018K	Other spices seeds (p)	L4	Others	NULL
A018Y	Peppercorn (black, green and white) and similar-	L4	Others	NULL
A017S	Woodruff, dry	L4	Others	NULL
A017T	Wormwoods, dry	L4	Others	NULL
A017V	Other dried herbs	L4	Others	NULL
A017Q	Thyme, dry	L4	Others	NULL
A017R	Wintergreen leaves, dry	L4	Others	NULL
A017M	Savory, dry	L4	Others	NULL
A017N	Sweet cicely, dry	L4	Others	NULL
A017P	Tansy and related species, dry	L4	Others	NULL
A017J	Rosemary, dry	L4	Others	NULL
A017K	Rue, dry	L4	Others	NULL
A017L	Sage, dry	L4	Others	NULL
A017H	Mints, dry	L4	Others	NULL
A017G	Marjoram, dry	L4	Others	NULL
A017F	Lovage, dry	L4	Others	NULL
A017E	Lavender, dry	L4	Others	NULL
A017D	Hyssop, dry	L4	Others	NULL
A017C	Fennel, dry	L4	Others	NULL
A017B	Celery leaves, dry	L4	Others	NULL
A017A	Borage, dry	L4	Others	NULL
A016Y	Basil, dry	L4	Others	NULL
A016Z	Bay leaves, dry	L4	Others	NULL
A016V	Angelica, dry	L4	Others	NULL
A016X	Balm leaves, dry	L4	Others	NULL
A016R	Other oil fruits	L4	Nuts and seeds	A04RH
A016K	Maize germ	L4	Whole grain	A000J_WG
A016D	Other seeds (including elsewhere non-listed oilseeds and other seeds)	L4	Nuts and seeds	A04RH
A015Q	Mustard seeds and similar-	L4	Nuts and seeds	A04RH
A014S	Other Tree nuts	L4	Nuts and seeds	A04RH
A014P	Pine nut kernels and similar-	L4	Nuts and seeds	A04RH
A013T	Other pulses (e)	L4	Legumes	A04RG
A012S	Beans (dry) and similar-	L4	Legumes	A04RG
A012N	Lupins (without pods)	L4	Legumes	A04RG
A012L	Lentils (without pods)	L4	Legumes	A04RG
A012G	Peas (without pods) and similar-	L4	Legumes	A04RG
A011Z	Beans (fresh seeds without pods) and similar-	L4	Legumes	A04RG
A011V	Tapioca starch-based snacks	L4	Composite dishes	NULL
A011T	Potato starch-based snacks	L4	Composite dishes	NULL
A011C	Dried potato products	L4	Potatoes	NULL
A010H	Other tropical root and tuber vegetables	L4	Others	NULL
A00ZT	Potatoes	L4	Potatoes	NULL
A00ZP	Sweet corn canned	L4	Vegetables	A00FJ
A00ZN	Mashed vegetable puree	L4	Vegetables	A00FJ
A00ZM	Garlic puree	L4	Vegetables	A00FJ
A00ZJ	Pickled / marinated vegetables	L4	Vegetables	A00FJ
A00ZG	Sun-dried tomatoes	L4	Vegetables	A00FJ
A00ZE	Preserved concentrated tomatoes	L4	Vegetables	A00FJ
A00ZB	Preserved tomatoes not concentrated	L4	Vegetables	A00FJ
A00YZ	Hops	L4	Others	NULL
A00YV	Wintergreen leaves	L4	Vegetables	A00FJ
A00YS	White ginger	L4	Vegetables	A00FJ
A00YJ	Sassafras leaves	L4	Vegetables	A00FJ
A00YD	Nasturtium flowers and leaves	L4	Vegetables	A00FJ
A00XQ	Lemon myrtle (fresh herb)	L4	Vegetables	A00FJ
A00XT	Marigold flowers	L4	Vegetables	A00FJ
A00XK	Evening primrose leaves	L4	Vegetables	A00FJ
A00XC	Chives and similar-	L4	Vegetables	A00FJ
A00VS	Aniseed myrtle	L4	Vegetables	A00FJ
A00VN	Sea spaghetti	L4	Vegetables	A00FJ
A00VP	Spirulina	L4	Vegetables	A00FJ
A00VM	Kombu	L4	Vegetables	A00FJ
A00VL	Hijiki	L4	Vegetables	A00FJ
A00VJ	Dulse	L4	Vegetables	A00FJ
A00VH	Laver	L4	Vegetables	A00FJ
A00VG	Carrageen mosses	L4	Vegetables	A00FJ
A00VF	Eucheuma	L4	Vegetables	A00FJ
A00VC	Wakame	L4	Vegetables	A00FJ
A00VD	Sea lettuce	L4	Vegetables	A00FJ
A00TZ	Canned mushrooms	L4	Vegetables	A00FJ
A00TY	Dried mushrooms	L4	Vegetables	A00FJ
A00TD	Wild fungi and similar-	L4	Vegetables	A00FJ
A00TP	Cultivated fungi and similar-	L4	Vegetables	A00FJ
A00SM	Garden cress sprouts	L4	Vegetables	A00FJ
A00SD	Rhubarbs	L4	Vegetables	A00FJ
A00SC	Palm hearts	L4	Vegetables	A00FJ
A00SB	Leeks	L4	Vegetables	A00FJ
A00RZ	Celtuce	L4	Vegetables	A00FJ
A00SA	Florence fennels	L4	Vegetables	A00FJ
A00RY	Celeries	L4	Vegetables	A00FJ
A00RX	Cardoons	L4	Vegetables	A00FJ
A00RV	Bamboo shoots	L4	Vegetables	A00FJ
A00RT	Asparagus	L4	Vegetables	A00FJ
A00RS	Globe artichokes	L4	Vegetables	A00FJ
A00RQ	Skirrets	L4	Vegetables	A00FJ
A00RP	Rampion roots	L4	Vegetables	A00FJ
A00RN	Crosnes	L4	Vegetables	A00FJ
A00RM	Turnip-rooted chervil	L4	Vegetables	A00FJ
A00RL	Burdock, greater or edible	L4	Vegetables	A00FJ
A00RK	Arrowhead	L4	Vegetables	A00FJ
A00RJ	Arracacha	L4	Vegetables	A00FJ
A00RH	Oca	L4	Vegetables	A00FJ
A00RG	Ullucu	L4	Vegetables	A00FJ
A00RE	Turnips	L4	Vegetables	A00FJ
A00RD	Swedes	L4	Vegetables	A00FJ
A00RC	Scorzonera	L4	Vegetables	A00FJ
A00RB	Spanish salsifies	L4	Vegetables	A00FJ
A00RA	Salsifies	L4	Vegetables	A00FJ
A00QZ	Tigernuts	L4	Vegetables	A00FJ
A00QY	Daikon	L4	Vegetables	A00FJ
A00QX	Black radishes	L4	Vegetables	A00FJ
A00QV	Radishes	L4	Vegetables	A00FJ
A00QS	Parsley roots	L4	Vegetables	A00FJ
A00QR	Parsnip roots	L4	Vegetables	A00FJ
A00QP	Gentiana roots	L4	Vegetables	A00FJ
A00QQ	Jerusalem artichokes	L4	Vegetables	A00FJ
A00QN	Lovage roots	L4	Vegetables	A00FJ
A00QM	Angelica roots	L4	Vegetables	A00FJ
A00QK	Horseradish roots	L4	Vegetables	A00FJ
A00QJ	Celeriacs	L4	Vegetables	A00FJ
A00QH	Carrots	L4	Vegetables	A00FJ
A00QG	Beetroots	L4	Vegetables	A00FJ
A00QE	Lentil (young pods)	L4	Vegetables	A00FJ
A00QC	Pigeon peas (with pods)	L4	Vegetables	A00FJ
A00PZ	Chickpeas (with pods)	L4	Vegetables	A00FJ
A00QB	Winged pea (young pods)	L4	Vegetables	A00FJ
A00PY	Garden peas (with pods)	L4	Vegetables	A00FJ
A00PV	Black eyed peas (with pods)	L4	Vegetables	A00FJ
A00PT	Rice beans (with pods)	L4	Vegetables	A00FJ
A00PS	Sword bean (young pods)	L4	Vegetables	A00FJ
A00PR	Mung beans (with pods)	L4	Vegetables	A00FJ
A00PQ	Guar beans (with pods)	L4	Vegetables	A00FJ
A00PP	Black gram (young pods)	L4	Vegetables	A00FJ
A00PN	Mat bean (young pods)	L4	Vegetables	A00FJ
A00PM	Jack beans (with pods)	L4	Vegetables	A00FJ
A00PL	Lablab beans (with pods)	L4	Vegetables	A00FJ
A00PK	Goa bean (young pods)	L4	Vegetables	A00FJ
A00PH	Broad beans (with pods)	L4	Vegetables	A00FJ
A00PF	Yardlong beans (with pods)	L4	Vegetables	A00FJ
A00PE	Slicing bean (young pods)	L4	Vegetables	A00FJ
A00NF	Other lettuces and salad plants	L4	Vegetables	A00FJ
A00NC	Watercresses and similar-	L4	Vegetables	A00FJ
A00MY	Other spinaches and similar leaves	L4	Vegetables	A00FJ
A00MN	Purslanes and similar-	L4	Vegetables	A00FJ
A00MH	Spinaches and similar-	L4	Vegetables	A00FJ
A00MA	Baby leaf crops (including brassica species) and similar-	L4	Vegetables	A00FJ
A00LM	Roman rocket and similar-	L4	Vegetables	A00FJ
A00LD	Escaroles and similar-	L4	Vegetables	A00FJ
A00KP	Sweet corn	L4	Vegetables	A00FJ
A00KD	Cucurbits with inedible peel	L4	Vegetables	A00FJ
A00JL	Cucurbits with edible peel	L4	Vegetables	A00FJ
A00JJ	Other solanacea	L4	Vegetables	A00FJ
A00JC	Aubergines and similar-	L4	Vegetables	A00FJ
A00HZ	Peppers and similar-	L4	Vegetables	A00FJ
A00HQ	Tomatoes and similar-	L4	Vegetables	A00FJ
A00HM	Kurrat	L4	Vegetables	A00FJ
A00HL	Tree onions	L4	Vegetables	A00FJ
A00HH	Spring onions	L4	Vegetables	A00FJ
A00HF	Shallots	L4	Vegetables	A00FJ
A00HD	Silverskin onions	L4	Vegetables	A00FJ
A00HE	Rakkyo	L4	Vegetables	A00FJ
A00HC	Onions	L4	Vegetables	A00FJ
A00HA	Pearl onion	L4	Vegetables	A00FJ
A00GZ	Garlic	L4	Vegetables	A00FJ
A00GV	Kohlrabies	L4	Vegetables	A00FJ
A00GS	Other leafy brassica (c)	L4	Vegetables	A00FJ
A00GL	Kales and similar-	L4	Vegetables	A00FJ
A00GK	Choi sum	L4	Vegetables	A00FJ
A00GF	Chinese cabbages and similar-	L4	Vegetables	A00FJ
A00GD	Other head brassica (p)	L4	Vegetables	A00FJ
A00FX	Head cabbages and similar-	L4	Vegetables	A00FJ
A00FR	Cauliflowers	L4	Vegetables	A00FJ
A00FQ	Chinese broccoli	L4	Vegetables	A00FJ
A00FP	Rapini	L4	Vegetables	A00FJ
A00FN	Broccoli	L4	Vegetables	A00FJ
A00FH	Mixed cereal-based snacks	L4	Composite dishes	NULL
A00FG	Sticks, salty	L4	Refined grain	A000J_RG
A00FA	Cereal bars mixed	L4	Refined grain	A000J_RG
A00EZ	Cereal bars plain	L4	Refined grain	A000J_RG
A00EP	Corn semolina based thick soup	L4	Composite dishes	NULL
A00EN	Porridge (in dry form, to be diluted)	L4	Refined grain	A000J_RG
A00EL	Mixed breakfast cereals	L4	Refined grain	A000J_RG
A00EK	Muesli plain	L4	Refined grain	A000J_RG
A00CR	Spice cakes	L4	Refined grain	A000J_RG
A00CP	Meringue	L4	Refined grain	A000J_RG
A00CQ	Waffles	L4	Refined grain	A000J_RG
A00CN	Macaroons	L4	Refined grain	A000J_RG
A00CM	Scones and similar	L4	Refined grain	A000J_RG
A00CL	Pancakes	L4	Refined grain	A000J_RG
A00CK	Dumpling, sweet	L4	Refined grain	A000J_RG
A00CH	Baklava	L4	Refined grain	A000J_RG
A00CG	Cream-cheese strudel	L4	Refined grain	A000J_RG
A00CF	Apple strudel	L4	Refined grain	A000J_RG
A00CD	Croissant from puff pastry	L4	Refined grain	A000J_RG
A00CB	Marzipan pie	L4	Refined grain	A000J_RG
A00BZ	Fruit pie-tarts	L4	Refined grain	A000J_RG
A00BT	Brioche type products	L4	Refined grain	A000J_RG
A00BX	Flan tart	L4	Refined grain	A000J_RG
A00BS	Kringles	L4	Refined grain	A000J_RG
A00BR	Doughnuts-berliner	L4	Refined grain	A000J_RG
A00BM	Croissant	L4	Refined grain	A000J_RG
A00BF	Chocolate-based cakes	L4	Refined grain	A000J_RG
A00BL	Buns	L4	Refined grain	A000J_RG
A00AP	Plain cakes	L4	Refined grain	A000J_RG
A00AM	Gougere	L4	Refined grain	A000J_RG
A00AL	Croquembouche	L4	Refined grain	A000J_RG
A00AJ	Beignets	L4	Refined grain	A000J_RG
[truncated: 13,646 more rows]
