# Supplementary material for: Investigations of a multi-objective diet optimization model including human health, environment, and observed dietary intake
Source: Food Nutr Res. 2026 Jun 26;70:10.29219/fnr.v70.13758. doi: 10.29219/fnr.v70.13758 (PMC13326015; doi:10.29219/fnr.v70.13758)
Supplement: Supplementary file 4 [file FNR-70-13758-s4.xlsx]

## Sheet: S4 Table Results
Model name	Observed	M1	M2	M3	M4	M5	M6	M7	M8	M9	M10	M11	M12	M13	M14	M15	M16	M17	M18	M19	M20	M21	M22	M23	M24	M25	M26	M27	M28	M29	M30	M31	M32	M33	M34	M35	M36	M37	M38	M39	M40	M41	M42	Health 100 GBD	Health 100 Schw	Health 35 GBD	Health 35 Schw	Env 100 GHGE	Env 100 Land use
Weight on health (%)		35	35	35	35	35	35	35	35	35	35	35	35	35	35	65	60	55	50	45	40	35	30	25	20	15	10	5	0	65	60	55	50	45	40	35	30	25	20	15	10	5	0	100	100	35	35	0	0
Weight on GBD		50	50	50	50	50	50	50	50	50	50	50	50	50	50	50	50	50	50	50	50	50	50	50	50	50	50	50	50	50	50	50	50	50	50	50	50	50	50	50	50	50	50	100	0	100	0	0	0
Weight on Schw		50	50	50	50	50	50	50	50	50	50	50	50	50	50	50	50	50	50	50	50	50	50	50	50	50	50	50	50	50	50	50	50	50	50	50	50	50	50	50	50	50	50	0	100	0	100	0	0
Weight on environment (%)		65	60	55	50	45	40	35	30	25	20	15	10	5	0	35	35	35	35	35	35	35	35	35	35	35	35	35	35	0	5	10	15	20	25	30	35	40	45	50	55	60	65	0	0	35	35	100	100
Weight on GHGE		50	50	50	50	50	50	50	50	50	50	50	50	50	50	50	50	50	50	50	50	50	50	50	50	50	50	50	50	50	50	50	50	50	50	50	50	50	50	50	50	50	50	0	0	50	50	100	0
Weight on land use		50	50	50	50	50	50	50	50	50	50	50	50	50	50	50	50	50	50	50	50	50	50	50	50	50	50	50	50	50	50	50	50	50	50	50	50	50	50	50	50	50	50	0	0	50	50	0	100
Weight on observed diet (%)		0	5	10	15	20	25	30	35	40	45	50	55	60	65	0	5	10	15	20	25	30	35	40	45	50	55	60	65	35	35	35	35	35	35	35	35	35	35	35	35	35	35	0	0	30	30	0	0
Drinking water	1002.87	1494.91	407.797	359.518	358.053	314.396	309.195	310.694	251.576	171.062	171.062	486.848	397.771	458.503	448.774	1439.26	314.992	377.188	329.977	271.227	271.121	310.694	379.772	377.272	349.012	351.742	171.062	545.621	2671.06	400.174	255.473	171.062	171.062	171.062	171.062	251.576	379.772	381.58	381.58	390.812	412.018	412.018	412.018	1153.67	1166.96	230.368	386.953	2000	2506
Coffee and tea	748.527	217.942	1205.12	1205.37	1205.37	1205.37	1205.37	1215.85	1333.93	1321.09	1260.76	885.181	855.25	748.527	748.527	261.176	1205.37	1205.37	1205.37	1205.37	1205.37	1215.85	1215.85	1215.85	1181.48	1176.59	1363.25	1296.77	1038.11	615.417	871.68	1021.22	1125.66	1206.91	1372.57	1333.93	1215.85	1215.85	1215.85	1205.37	1205.37	1205.37	1205.37	0	40.6911	1215.85	1215.85	51.25	1576.25
Vegetables	91.3962	263.396	186.051	96.2978	82.0063	91.3962	91.3962	91.3962	104.591	104.659	111.333	137.911	145.729	136.185	150.357	263.396	263.396	137.712	127.825	92.417	91.3962	91.3962	104.923	105.849	109.404	109.541	105.778	112.491	140.528	263.396	263.396	263.396	188.358	115.333	95.6408	104.591	104.923	105.494	105.494	107.137	107.548	107.548	107.548	263.396	263.396	115.745	104.54	263.396	263.396
Fruit	153.781	300	300	300	300	268.102	258.497	245.877	153.781	153.781	153.781	153.781	153.781	153.781	153.781	300	300	300	300	300	300	245.877	153.781	153.781	153.781	153.781	153.781	153.781	153.781	300	300	300	300	300	153.781	153.781	153.781	153.781	153.781	153.781	137.022	137.022	137.022	300	300	300	153.781	100	100
Fruit and vegetable juices	226.356	0	1.41531	3.15155	10.9574	20.2132	37.5812	37.5812	37.5812	37.5812	37.5812	37.5812	151.915	132.112	135.363	0	1.41531	10.9574	10.9574	37.5812	37.5812	37.5812	37.5812	37.5812	37.5812	37.5812	37.5812	37.5812	37.5812	98.49	42.8197	37.5812	37.5812	37.5812	37.5812	37.5812	37.5812	37.5812	37.5812	37.5812	27.5784	27.5784	27.5784	0	0	37.5812	37.5812	0	87.1399
Vegetable fats and oils	2.76668	0.55	2.76668	2.76668	2.76668	2.76668	2.76668	2.76668	2.76668	2.76668	2.76668	2.76668	2.76668	2.76668	2.76668	0.55	2.76668	2.76668	2.76668	2.76668	2.76668	2.76668	2.76668	2.76668	2.76668	2.76668	2.76668	2.76668	10.8359	2.76668	2.76668	2.76668	2.76668	2.76668	2.76668	2.76668	2.76668	2.76668	2.76668	2.76668	2.76668	2.76668	2.76668	12.7043	12.6649	2.76668	2.76668	0	0.55
Legumes	4.91665	9.45514	2.42072	5.64546	13.9888	13.504	13.9685	14.416	12.4463	16.6892	16.4514	16.9205	18.9332	18.4323	18.4143	10.7956	4.98711	13.2025	13.302	13.483	13.8907	14.416	18.0659	20.4688	23.0008	23.2581	23.7649	24.7837	43.3266	19.5927	16.8531	10.159	13.7583	18.9509	16.7023	12.4463	18.0659	18.6307	18.6307	18.0418	18.3162	18.3162	18.3162	29.05	29.05	13.0702	16.019	0	0
Nuts and seeds	4.64667	44.0449	51.5757	48.3509	40.0076	40.4924	40.0279	39.5804	41.5501	37.3072	37.545	37.0759	35.0632	35.5641	35.5821	43.2544	49.0093	40.7939	40.6944	40.5134	40.1056	39.5804	35.9305	33.5276	30.9955	30.7383	30.2315	29.2127	10.6698	34.4037	37.1433	43.8374	40.2381	35.0455	37.2941	41.5501	35.9305	35.3657	35.3657	35.9546	35.6801	35.6801	35.6801	25	25	40.9262	37.9774	53.5	45.4316
Potatoes	36.4898	0	25.1726	125.745	132.541	137.984	140.892	140.892	140.892	140.892	140.892	140.892	140.892	140.892	140.892	0	0	36.4898	36.4898	140.892	140.892	140.892	140.892	140.892	140.892	140.892	140.892	140.892	140.892	36.4898	110.829	140.892	140.892	140.892	140.892	140.892	140.892	140.892	140.892	140.892	140.892	140.892	140.892	0	0	140.892	140.892	0	0
Whole grain	12.4392	119	58.1699	119	119	119	119	106.034	115.372	119	119	119	106.025	109.687	93.1283	119	119	119	119	119	119	106.034	42.0786	25.202	19.9714	12.4392	12.4392	12.4392	12.4392	119	119	119	119	119	119	115.372	42.0786	38.0675	38.0675	43.0453	50.7122	50.7122	50.7122	119	119	119	55.3513	204.562	141.476
Refined grain	221.579	181.062	256.527	193.405	180.827	169.377	168.403	172.777	170.618	193.613	184.736	186.282	174.707	168.314	175.055	191.002	202.238	192.822	180.309	162.525	162.528	172.777	237.352	255.114	251.359	263.968	262.399	259.346	262.904	143.315	158.277	145.936	161.07	170.791	204.41	170.618	237.352	242.067	242.067	240.344	234.432	234.432	234.432	53.6201	33.9391	145.29	225.286	167.865	167.865
Milk equivalents	451	17	121	173	175	184	179	170	159	200	229	334	341	379	376	17	145	173	167	171	171	170	156	149	200	200	200	200	110	498	341	301	259	200	176	159	156	155	155	167	167	167	167	453	553	163	181	17	12
Milk and dairy products	196.293	12.3243	96.3798	149.118	148.278	135.993	131.429	121.834	110.865	151.94	155.962	170.545	171.555	209.853	206.136	12.3243	120.134	146.456	139.769	131.497	131.664	121.834	108.285	100.826	151.94	151.94	151.94	151.94	62.5374	248.253	171.555	166.041	160.152	151.94	128.05	110.865	108.285	107.234	107.234	118.8	119.228	119.228	119.228	368.592	355	114.974	114.565	12.3243	8.26755
Eggs and egg products	11.6075	0	0.321329	0.321329	11.6075	11.6075	11.6075	11.6075	26.2106	52.9546	52.3702	49.5121	49.1737	45.8849	45.7704	0	0.321329	0.321329	0.321329	11.6075	11.6075	11.6075	28.0699	46.0883	52.492	52.4978	52.2881	52.0883	45.6769	11.6075	11.6075	11.6075	28.0715	36.8341	28.9515	26.2106	28.0699	30.8522	30.8522	26.5316	29.7363	29.7363	29.7363	39.835	0	53.9131	11.6075	0	0
Fish and seafood	15.1557	12.9633	13.7789	14.8462	14.5094	17.7857	18.0982	18.2319	18.7276	17.3973	18.9413	18.0357	17.8209	15.1557	15.1557	13.0092	11.2344	14.9553	17.8553	17.6312	17.7326	18.2319	18.4875	17.631	17.2804	17.2402	17.1632	17.1716	16.0217	15.279	19.422	17.8061	17.5725	17.9608	18.3603	18.7276	18.4875	18.3025	18.3025	18.4655	18.3145	18.3145	18.3145	99.5	99.5	16.006	19.1795	12.4478	99.5
Poultry	19.5907	8.77994	2.99068	0.251606	0.251606	0.251606	0.251606	0.251606	0.251606	0.251606	0.251606	19.5907	19.5907	19.5907	19.5907	8.54089	0.251606	0.251606	0.251606	0.251606	0.251606	0.251606	0.251606	0.251606	0.251606	0.251606	0.251606	0.251606	0.251606	57.1552	19.5907	19.5907	19.5907	0.251606	0.251606	0.251606	0.251606	0.251606	0.251606	0.251606	0.251606	0.251606	0.251606	0	0	0.251606	0.251606	9.46906	0
Red meat	41.6496	0	0.566454	2.03148	1.65283	1.5123	1.35002	2.55515	2.1253	1.90605	5.07421	5.07421	5.07421	5.07421	5.07421	0	2.43171	2.0168	2.0069	1.38371	2.61156	2.55515	2.10325	1.87421	1.87421	1.87421	1.87421	1.87421	5.07421	5.07421	5.96249	6.00398	5.41001	5.07421	2.13684	2.1253	2.10325	1.87421	1.87421	0.566454	0.566454	0.566454	0.566454	8.02365	19.7068	1.21953	2.52961	0	0
Processed meat	52.4403	0	0.0878144	0.0878144	0.572257	0.572257	0.572257	0.572257	0.572257	1.60274	1.60274	1.60274	2.39214	3.78512	2.84267	0	0.0878144	0.0878144	0.291263	0.572257	0.572257	0.572257	0.572257	2.00765	3.93358	3.93358	6.41703	6.41703	42.7278	0.572257	0.572257	0.572257	0.572257	0.572257	0.572257	0.572257	0.572257	2.66675	2.66675	3.93358	3.93358	3.93358	3.93358	0	0	0.572257	0.572257	0	0
Spreadable fats	19.6972	0	0.915242	0.915242	5.15401	3.93528	4.4154	0.915242	0.915242	0.513849	0	0.77742	0	0	0	0	0.915242	6.57769	6.06576	3.80631	3.56502	0.915242	0.915242	0.915242	0.915242	0.915242	0	0.915242	0.915242	0	0	1.28008	0.915242	1.66112	0.915242	0.915242	0.915242	0.915242	0.915242	3.43372	3.13777	3.13777	3.13777	0	0	0.915242	1.16744	0	0
Alcoholic beverages	245.352	0	8.78937	8.78937	8.78937	76.6599	76.6599	76.6599	76.6599	76.6599	127.717	127.717	126.445	126.375	126.339	0	8.78937	8.78937	76.6599	76.6599	76.6599	76.6599	76.6599	76.6599	76.6599	76.6599	76.6599	76.6599	76.6599	126.759	127.374	127.733	76.6599	76.6599	76.6599	76.6599	76.6599	76.6599	76.6599	76.6599	76.6599	76.6599	76.6599	31.8556	31.861	76.6599	76.6599	0	0
Softdrinks	143.922	0	0.0822742	0.0822742	0.0822742	0.0822742	0.0822742	0.0822742	0.0822742	3.41977	3.41977	3.41977	3.41977	3.41977	3.41977	0	0.0822742	0.0822742	0.0822742	0.0822742	0.0822742	0.0822742	3.41977	3.41977	3.41977	3.41977	3.41977	3.41977	3.41977	0.0822742	0.0822742	0.0822742	0.0822742	0.0822742	0.0822742	0.0822742	3.41977	3.41977	3.41977	3.41977	3.41977	3.41977	3.41977	0	0	3.41977	0.0822742	0	177.829
Sweets	23.0027	0	7.54983	7.54983	7.54983	7.54983	7.54983	8.94356	12.7137	7.54983	7.54983	8.49248	7.54983	7.54983	7.54983	0	12.7137	7.54983	7.54983	7.54983	7.54983	8.94356	7.54983	7.54983	11.3861	7.9496	10.0112	12.7137	12.7137	7.54983	7.54983	7.54983	7.54983	7.54983	7.54983	12.7137	7.54983	7.54983	7.54983	7.54983	7.54983	7.54983	7.54983	58.7472	56.2432	7.54983	7.54983	0	0
Seasoning and sauces	36.3459	0.0192	0.6344	7.3958	7.3958	7.3958	7.3958	26.8882	27.5986	31.9368	31.9368	31.9368	31.9368	7.3958	7.3958	0.0192	7.3958	7.3958	7.3958	10.496	10.4625	26.8882	27.8978	17.9121	23.5198	24.0888	20.0025	31.9368	31.9368	20.2459	31.9368	31.9368	31.9368	31.9368	31.9368	27.5986	27.8978	21.5168	21.5168	7.3958	7.3958	7.3958	7.3958	1.01628	6.7944	7.3958	31.9368	0	0
Composite dishes	121.684	2.1516	5.7657	5.7657	5.7657	8.311	8.311	8.311	8.311	8.311	8.311	8.311	31.8929	100.33	106.923	2.1516	5.7657	5.7657	8.311	8.311	8.311	8.311	8.311	8.311	8.311	8.311	8.311	8.311	8.311	106.923	74.6736	8.311	8.311	8.311	8.311	8.311	8.311	8.311	8.311	8.311	8.311	8.311	8.311	6.1367	3.5914	8.311	8.311	0	2.1516
Others	4.04971	0.55	1.15678	1.15678	1.15678	1.15678	1.15678	1.15678	1.15678	1.15678	1.15678	1.15678	1.15678	1.15678	1.15678	0	1.15678	1.15678	1.15678	1.15678	1.15678	1.15678	1.15678	1.15678	1.15678	1.15678	1.15678	1.15678	1.15678	1.15678	1.15678	1.15678	1.15678	1.15678	1.15678	1.15678	1.15678	1.15678	1.15678	1.15678	1.15678	1.15678	1.15678	16.2537	22.9649	1.15678	1.15678	1.1	0
Value Objective function	n.a.	0.217535	0.312808	0.333455	0.346403	0.356011	0.363415	0.369784	0.375088	0.376849	0.376226	0.371809	0.364804	0.355002	0.341453	0.271771	0.331136	0.344213	0.353732	0.360331	0.365497	0.369784	0.371891	0.371786	0.370517	0.368451	0.365744	0.361098	0.346175	0.348179	0.361708	0.369715	0.374844	0.376984	0.376566	0.375088	0.371891	0.368237	0.364405	0.360247	0.355639	0.350872	0.346106	0.435723	0.19618	0.411331	0.31919	0.111599	0.11018
GHGE (kg CO2equivalents/d)	6.83936	0.94781	1.61512	1.95137	2.02129	2.20348	2.2763	2.33497	2.42499	2.57795	2.84132	3.21177	3.52201	4.00586	4.11856	0.971704	1.89614	2.11423	2.23843	2.29417	2.31593	2.33497	2.34257	2.3505	2.47271	2.47487	2.55895	2.68601	3.64877	4.79545	3.84171	3.4412	3.2489	2.63318	2.46973	2.42499	2.34257	2.35018	2.35018	2.30566	2.2647	2.2647	2.2647	2.72971	3.34008	2.39598	2.34354	0.763267	3.54224
Land Use (m2/year/d)	8.30847	1.41091	2.04688	2.28257	2.38548	2.41945	2.43132	2.48496	2.56592	2.95273	3.14718	3.56913	3.8982	4.70637	4.78488	1.39698	2.25378	2.30533	2.34001	2.44748	2.48323	2.48496	2.48311	2.57968	2.67957	2.69623	2.73567	2.75814	3.42728	5.36788	4.14227	3.37987	3.42494	2.99944	2.83655	2.56592	2.48311	2.50587	2.50587	2.4175	2.37964	2.37964	2.37964	3.65836	4.35023	2.60407	2.41931	1.80992	0.915426
Schw_Modeloutput	2.88278e+06	-1.94986e+06	-1.59698e+06	-1.90816e+06	-1.9009e+06	-1.85449e+06	-1.83675e+06	-1.73762e+06	-1.62609e+06	-1.64919e+06	-1.66285e+06	-1.69944e+06	-1.6366e+06	-1.66877e+06	-1.59147e+06	-1.95193e+06	-2.02053e+06	-1.95857e+06	-1.95141e+06	-1.90404e+06	-1.90438e+06	-1.73762e+06	-1.21707e+06	-1.09817e+06	-1.10467e+06	-1.06271e+06	-1.04756e+06	-1.05606e+06	-519408	-2.16095e+06	-2.09988e+06	-2.07846e+06	-1.99975e+06	-1.9324e+06	-1.65544e+06	-1.62609e+06	-1.21707e+06	-1.18175e+06	-1.18175e+06	-1.2164e+06	-1.22998e+06	-1.22998e+06	-1.41849e+06	-2.46216e+06	-2.49608e+06	-1.8654e+06	-1.31461e+06	-2.67274e+06	-1.94061e+06
GBD_Modeloutput	2.0732e+06	-1.48759e+06	-1.17934e+06	-1.35166e+06	-1.34565e+06	-1.27776e+06	-1.25568e+06	-1.17466e+06	-1.01197e+06	-1.03708e+06	-1.043e+06	-1.06887e+06	-1.02318e+06	-1.02985e+06	-984265	-1.48977e+06	-1.49915e+06	-1.40064e+06	-1.38713e+06	-1.35478e+06	-1.35448e+06	-1.17466e+06	-732932	-659046	-648577	-619742	-598977	-606971	-312125	-1.54674e+06	-1.5218e+06	-1.51095e+06	-1.44588e+06	-1.38529e+06	-1.0301e+06	-1.01197e+06	-732932	-703195	-703195	-717736	-711333	-711333	-744263	-1.63364e+06	-1.53447e+06	-1.36252e+06	-784776	-1.46586e+06	-1.09809e+06
Average Deviation (%) per FBDG food group	n.a.	151.935	123.24	142.325	138.155	137.573	137.44	131.076	138.24	147.809	147.01	138.734	132.246	130.911	125.595	152.307	144.634	132.273	131.931	138.543	138.433	131.076	113.039	115.099	112.866	111.084	112.642	108.794	121.044	129.066	131.215	138.153	141.827	145.927	139.707	138.24	113.039	113.333	113.333	114.34	118.515	118.515	118.515	205.123	203.715	156.156	110.997	190.497	184.944
Average Deviation (%) per food group (decision variable)	n.a.	2518	94	58	51	47	45	44	41	37	36	34	32	31	31	2410	73	55	51	46	45	44	41	39	37	37	36	35	28	37	38	39	38	40	40	41	41	40	40	41	42	42	42	4516	7131	42	42	4036	3898
Number of 0g-food groups	n.a.	9	0	0	0	0	0	0	0	0	1	0	1	1	1	10	1	0	0	0	0	0	0	0	0	0	1	0	0	1	1	0	0	0	0	0	0	0	0	0	0	0	0	7	7	0	0	13	11
Number of <1g-food groups	n.a.	12	6	5	3	3	3	4	4	2	2	1	1	1	1	12	6	4	4	3	3	4	3	2	2	2	2	2	2	3	3	2	3	3	4	4	3	2	2	2	2	2	2	7	7	3	3	13	12
[truncated: 6 more columns]
